# Supplementary material for: Gene expression response under thermal stress in two Hawaiian corals is dominated by ploidy and genotype
Source: Ecol Evol. 2024 Jul 24;14(7):e70037. doi: 10.1002/ece3.70037 (PMC11268936; doi:10.1002/ece3.70037)
Supplement: Supplementary file 1 — Appendix S1. [file ECE3-14-e70037-s001.zip]

Archive with 4 entries (4 files):
- Chille_etal_2024_EcolEvol_R1_Supplementary_Material.docx
- Chille_etal_2024_EcolEvol_R1_Supplementary_Tables.xlsx
- Figure_S1.pdf
- Figure_S2.pdf
