# Supplementary material for: Gene expression response under thermal stress in two Hawaiian corals is dominated by ploidy and genotype
Source: Ecol Evol. 2024 Jul 24;14(7):e70037. doi: 10.1002/ece3.70037 (PMC11268936; doi:10.1002/ece3.70037)
Supplement: Supplementary file 1 — Appendix S1. [file ECE3-14-e70037-s001.zip › Chille_etal_2024_EcolEvol_R1_Supplementary_Tables.xlsx]

## Sheet: Table_S1
Table S1 Summary of the number of RNA-seq samples across timepoints. Timepoints 10 and 11 are during the recovery period of the experiment. Timepoint 11 was the only timepoint with fewer than three samples collected for a treatment (denoted in red).
Treatment	Timepoint										Grand Total
	TP1	TP3	TP4	TP5	TP6	TP7	TP8	TP9	TP10	TP11
ATHC	3	3	3	3	3	3	3	3	3	3	30
ATAC	3	3	3	3	3	3	3	3	3	3	30
HTAC	3	3	3	3	3	3	3	3	3	3	30
HTHC	3	3	3	3	3	3	3	3	3	2	29
Grand Total	12	12	12	12	12	12	12	12	12	11	120

## Sheet: Table_S2
Table S2. Statistics for the raw and quality-controlled RNA-seq data generated from each sample.
Sampling Metadata				SRA Run IDs		Raw Read Stats				Read Trimming with Cutadapt ROUND 1								Read Trimming with Cutadapt ROUND 2								Read Mapping
Species	Plug ID	Treatment	Time Point	SRA accession	BioSample accession	R1 No Reads	R1 No. Bases	R2 No Reads	R2 No. Bases	R1 No. Reads	(%)	R1 No. Bases	(%)	R2 No. Reads	(%)	R2 No. Bases	(%)	R1 No. Reads	(%)	R1 No. Bases	(%)	R2 No. Reads	(%)	R2 No. Bases	(%)	Salmon
Mcapitata	1037	ATAC	1	SRR14610970	SAMN22899107	19669636	2950445400	19669636	2950445400	19614015	99.72	2650809209	89.84	19614015	99.72	2650130999	89.82	19613816	100	2650786704	100	19613816	100	2648898805	99.95	0.313247
Mcapitata	1600	ATAC	1	SRR14610969	SAMN22899106	10636798	1595519700	10636798	1595519700	10498141	98.7	1435203196	89.95	10498141	98.7	1458129190	91.39	10490016	99.92	1434092442	99.92	10490016	99.92	1428060796	97.94	0.38873
Mcapitata	1652	ATAC	1	SRR14611032	SAMN22899010	20710495	3106574250	20710495	3106574250	20654221	99.73	2799400358	90.11	20654221	99.73	2798532661	90.08	20654064	100	2799381415	100	20654064	100	2797315023	99.96	0.324011
Mcapitata	1101	ATAC	3	SRR14611134	SAMN22898946	21636831	3245524650	21636831	3245524650	21553985	99.62	2929036424	90.25	21553985	99.62	2928048994	90.22	21553847	100	2929018848	100	21553847	100	2926714297	99.95	0.370293
Mcapitata	1548	ATAC	3	SRR14611099	SAMN22899167	17651137	2647670550	17651137	2647670550	17603575	99.73	2385018992	90.08	17603575	99.73	2384520692	90.06	17603457	100	2385006337	100	17603457	100	2383465496	99.96	0.310841
Mcapitata	1628	ATAC	3	SRR14611120	SAMN22898932	21647915	3247187250	21647915	3247187250	21586709	99.72	2906352633	89.5	21586709	99.72	2906075502	89.5	21586579	100	2906337515	100	21586579	100	2904787254	99.96	0.282752
Mcapitata	1108	ATAC	4	SRR14611109	SAMN22898924	22264384	3339657600	22264384	3339657600	22173146	99.59	3010056387	90.13	22173146	99.59	3009122931	90.1	22172996	100	3010038374	100	22172996	100	3007775275	99.96	0.349506
Mcapitata	1609	ATAC	4	SRR14611090	SAMN22899158	21064496	3159674400	21064496	3159674400	20972122	99.56	3005465296	95.12	20972122	99.56	3003625739	95.06	20971941	100	3005442237	100	20971941	100	3002112795	99.95	0.333718
Mcapitata	1651	ATAC	4	SRR14611079	SAMN22899063	18427661	2764149150	18427661	2764149150	18382448	99.75	2499617038	90.43	18382448	99.75	2499020672	90.41	18382318	100	2499603401	100	18382318	100	2497930206	99.96	0.36275
Mcapitata	1196	ATAC	5	SRR14611060	SAMN22899054	19148354	2872253100	19148354	2872253100	19047296	99.47	2533109975	88.19	19047296	99.47	2556011402	88.99	19042279	99.97	2532450798	99.97	19042279	99.97	2539187279	99.34	0.343132
Mcapitata	1610	ATAC	5	SRR14610968	SAMN22899105	24575659	3686348850	24575659	3686348850	24505959	99.72	3290321265	89.26	24505959	99.72	3289796179	89.24	24505833	100	3290306711	100	24505833	100	3288254305	99.95	0.255843
Mcapitata	1776	ATAC	5	SRR14610957	SAMN22899094	16500888	2475133200	16500888	2475133200	16324844	98.93	2136325113	86.31	16324844	98.93	2168421370	87.61	16316868	99.95	2135271128	99.95	16316868	99.95	2143010053	98.83	0.258471
Mcapitata	1114	ATAC	6	SRR14610946	SAMN22899083	17997106	2699565900	17997106	2699565900	17881027	99.36	2408826635	89.23	17881027	99.36	2435234154	90.21	17873904	99.96	2407895569	99.96	17873904	99.96	2411346746	99.02	0.314984
Mcapitata	1611	ATAC	6	SRR14610935	SAMN22899072	23277666	3491649900	23277666	3491649900	23171852	99.55	3139696277	89.92	23171852	99.55	3138915855	89.9	23171685	100	3139675386	100	23171685	100	3137461277	99.95	0.316402
Mcapitata	2402	ATAC	6	SRR14610924	SAMN22899129	21229088	3184363200	21229088	3184363200	21165638	99.7	2872661318	90.21	21165638	99.7	2872111455	90.19	21165486	100	2872643452	100	21165486	100	2870885778	99.96	0.358726
Mcapitata	1058	ATAC	7	SRR14610913	SAMN22899118	15021346	2253201900	15021346	2253201900	14975031	99.69	2074089616	92.05	14975031	99.69	2079552105	92.29	14975004	100	2074086395	100	14975004	100	2078798798	99.96	0.34975
Mcapitata	1455	ATAC	7	SRR14610902	SAMN22899032	20678023	3101703450	20678023	3101703450	20631026	99.77	2775663161	89.49	20631026	99.77	2775226774	89.47	20630870	100	2775645014	100	20630870	100	2774004308	99.96	0.311661
Mcapitata	1499	ATAC	7	SRR14610891	SAMN22899028	18848508	2827276200	18848508	2827276200	18802456	99.76	2619900594	92.67	18802456	99.76	2625987520	92.88	18802419	100	2619895673	100	18802419	100	2624968772	99.96	0.304294
Mcapitata	1083	ATAC	8	SRR14611054	SAMN22898981	27154581	4073187150	27154581	4073187150	27056233	99.64	3621852688	88.92	27056233	99.64	3620675858	88.89	27056075	100	3621834954	100	27056075	100	3619043275	99.95	0.301001
Mcapitata	1436	ATAC	8	SRR14611043	SAMN22898970	16666911	2500036650	16666911	2500036650	16560699	99.36	2280297020	91.21	16560699	99.36	2293067361	91.72	16554060	99.96	2279398462	99.96	16554060	99.96	2274103896	99.17	0.31773
Mcapitata	1779	ATAC	8	SRR14611031	SAMN22899009	17510769	2626615350	17510769	2626615350	17386382	99.29	2314982156	88.14	17386382	99.29	2331735712	88.77	17381179	99.97	2314284751	99.97	17381179	99.97	2317449061	99.39	0.29876
Mcapitata	1121	ATAC	9	SRR14611020	SAMN22899040	27083306	4062495900	27083306	4062495900	27015388	99.75	3626676963	89.27	27015388	99.75	3625955201	89.25	27015236	100	3626659939	100	27015236	100	3624256985	99.95	0.337951
Mcapitata	1420	ATAC	9	SRR14611009	SAMN22899000	19128704	2869305600	19128704	2869305600	18913153	98.87	2370637517	82.62	18913153	98.87	2414597102	84.15	18905484	99.96	2369650698	99.96	18905484	99.96	2389959744	98.98	0.275528
Mcapitata	1580	ATAC	9	SRR14610998	SAMN22898993	17722349	2658352350	17722349	2658352350	17550235	99.03	2313801946	87.04	17550235	99.03	2341170798	88.07	17541419	99.95	2312620069	99.95	17541419	99.95	2316257103	98.94	0.287193
Mcapitata	1095	ATAC	10	SRR14610987	SAMN22898948	17735937	2660390550	17735937	2660390550	17628563	99.39	2293546136	86.21	17628563	99.39	2315866551	87.05	17624623	99.98	2293031361	99.98	17624623	99.98	2301545278	99.38	0.262876
Mcapitata	1561	ATAC	10	SRR14610976	SAMN22898960	18264163	2739624450	18264163	2739624450	18058689	98.87	2355982283	86	18058689	98.87	2384700616	87.04	18052048	99.96	2355124214	99.96	18052048	99.96	2365377999	99.19	0.356588
Mcapitata	1631	ATAC	10	SRR14610974	SAMN22898958	17019601	2552940150	17019601	2552940150	16871566	99.13	2268508084	88.86	16871566	99.13	2288981899	89.66	16863182	99.95	2267404893	99.95	16863182	99.95	2264697343	98.94	0.384551
Mcapitata	1076	ATAC	11	SRR14610973	SAMN22898957	19917660	2987649000	19917660	2987649000	19873699	99.78	2684607844	89.86	19873699	99.78	2683731062	89.83	19873528	100	2684588499	100	19873528	100	2682503057	99.95	0.323386
Mcapitata	1644	ATAC	11	SRR14610972	SAMN22898956	17358555	2603783250	17358555	2603783250	17212808	99.16	2292419764	88.04	17212808	99.16	2317809950	89.02	17204611	99.95	2291356374	99.95	17204611	99.95	2293773102	98.96	0.303046
Mcapitata	2302	ATAC	11	SRR14610971	SAMN22898955	18395492	2759323800	18395492	2759323800	18347539	99.74	2474092259	89.66	18347539	99.74	2473499435	89.64	18347436	100	2474080133	100	18347436	100	2472405240	99.96	0.360554
Mcapitata	1120	ATAC	12	SRR14611133	SAMN22898945	21440198	3216029700	21440198	3216029700	21366431	99.66	3012912405	93.68	21366431	99.66	3011626718	93.64	21366324	100	3012898184	100	21366324	100	3010163244	99.95	0.262448
Mcapitata	1452	ATAC	12	SRR14611132	SAMN22898944	20188324	3028248600	20188324	3028248600	20140332	99.76	2720581141	89.84	20140332	99.76	2719622454	89.81	20140189	100	2720564832	100	20140189	100	2718393744	99.95	0.326265
Mcapitata	2403	ATAC	12	SRR14611131	SAMN22898943	18884905	2832735750	18884905	2832735750	18818682	99.65	2668329990	94.2	18818682	99.65	2666638237	94.14	18818577	100	2668316354	100	18818577	100	2665420569	99.95	0.35124
Mcapitata	1218	ATHC	1	SRR14611130	SAMN22898942	20772429	3115864350	20772429	3115864350	20721943	99.76	2798390535	89.81	20721943	99.76	2797938794	89.8	20721797	100	2798373789	100	20721797	100	2796679436	99.95	0.364218
Mcapitata	1826	ATHC	1	SRR14611129	SAMN22898941	16778993	2516848950	16778993	2516848950	16649346	99.23	2261370626	89.85	16649346	99.23	2284324182	90.76	16643065	99.96	2260516476	99.96	16643065	99.96	2260775852	98.97	0.349363
Mcapitata	2068	ATHC	1	SRR14611128	SAMN22898940	17592636	2638895400	17592636	2638895400	17533720	99.67	2404340887	91.11	17533720	99.67	2412287867	91.41	17533690	100	2404337016	100	17533690	100	2411324576	99.96	0.277758
Mcapitata	1544	ATHC	3	SRR14611127	SAMN22898939	22266016	3339902400	22266016	3339902400	22205941	99.73	3087302005	92.44	22205941	99.73	3094103554	92.64	22205908	100	3087297518	100	22205908	100	3092863677	99.96	0.326817
Mcapitata	2731	ATHC	3	SRR14611126	SAMN22898938	19794086	2969112900	19794086	2969112900	19738922	99.72	2650081839	89.26	19738922	99.72	2649313089	89.23	19738760	100	2650065820	100	19738760	100	2648090397	99.95	0.257004
Mcapitata	2866	ATHC	3	SRR14611125	SAMN22898937	18691007	2803651050	18691007	2803651050	18565730	99.33	2445632436	87.23	18565730	99.33	2467421787	88.01	18560248	99.97	2444899075	99.97	18560248	99.97	2449987876	99.29	0.293675
Mcapitata	1221	ATHC	4	SRR14611124	SAMN22898936	20844099	3126614850	20844099	3126614850	20774636	99.67	2784637443	89.06	20774636	99.67	2784132654	89.05	20774490	100	2784621890	100	20774490	100	2782856606	99.95	0.269191
Mcapitata	2561	ATHC	4	SRR14611098	SAMN22899166	18366576	2754986400	18366576	2754986400	18162565	98.89	2336701458	84.82	18162565	98.89	2369030265	85.99	18154480	99.96	2335642990	99.95	18154480	99.96	2347418283	99.09	0.29487
Mcapitata	2734	ATHC	4	SRR14611097	SAMN22899165	21777933	3266689950	21777933	3266689950	21686731	99.58	2951716187	90.36	21686731	99.58	2951068527	90.34	21686571	100	2951696761	100	21686571	100	2949699665	99.95	0.368035
Mcapitata	1229	ATHC	5	SRR14611096	SAMN22899164	18883990	2832598500	18883990	2832598500	18837525	99.75	2679575064	94.6	18837525	99.75	2677767755	94.53	18837413	100	2679560474	100	18837413	100	2676452415	99.95	0.325015
Mcapitata	1706	ATHC	5	SRR14611095	SAMN22899163	18879195	2831879250	18879195	2831879250	18842094	99.8	2565974574	90.61	18842094	99.8	2564975521	90.58	18841994	100	2565962399	100	18841994	100	2563905095	99.96	0.338118
Mcapitata	2986	ATHC	5	SRR14611094	SAMN22899162	26686009	4002901350	26686009	4002901350	26598621	99.67	3818766367	95.4	26598621	99.67	3816075404	95.33	26598419	100	3818739413	100	26598419	100	3814211461	99.95	0.353958
Mcapitata	1212	ATHC	6	SRR14611093	SAMN22899161	28243297	4236494550	28243297	4236494550	28174463	99.76	3823458583	90.25	28174463	99.76	3822661436	90.23	28174273	100	3823435303	100	28174273	100	3821021380	99.96	0.346767
Mcapitata	2016	ATHC	6	SRR14611092	SAMN22899160	19423219	2913482850	19423219	2913482850	19378246	99.77	2599035480	89.21	19378246	99.77	2598458127	89.19	19378079	100	2599017433	100	19378079	100	2597270918	99.95	0.282684
Mcapitata	2555	ATHC	6	SRR14611123	SAMN22898935	25371641	3805746150	25371641	3805746150	25282961	99.65	3397485569	89.27	25282961	99.65	3396452903	89.25	25282766	100	3397462917	100	25282766	100	3394894919	99.95	0.347348
Mcapitata	1223	ATHC	7	SRR14611122	SAMN22898934	20782467	3117370050	20782467	3117370050	20765407	99.92	2882958650	92.48	20765407	99.92	2890182217	92.71	20765375	100	2882954803	100	20765375	100	2889084049	99.96	0.292254
Mcapitata	2860	ATHC	7	SRR14611121	SAMN22898933	19014592	2852188800	19014592	2852188800	18991450	99.88	2595394312	91	18991450	99.88	2602999279	91.26	18991427	100	2595391375	100	18991427	100	2602035441	99.96	0.349348
Mcapitata	2875	ATHC	7	SRR14611119	SAMN22898931	24128886	3619332900	24128886	3619332900	24089116	99.84	3382888173	93.47	24089116	99.84	3390871219	93.69	24089087	100	3382884083	100	24089087	100	3389767840	99.97	0.365903
Mcapitata	1260	ATHC	8	SRR14611118	SAMN22899139	18878034	2831705100	18878034	2831705100	18764747	99.4	2423878977	85.6	18764747	99.4	2449940791	86.52	18757573	99.96	2423000850	99.96	18757573	99.96	2434235100	99.36	0.289287
Mcapitata	2735	ATHC	8	SRR14611117	SAMN22899138	22810348	3421552200	22810348	3421552200	22745688	99.72	3050482964	89.15	22745688	99.72	3049860035	89.14	22745557	100	3050468870	100	22745557	100	3048460329	99.95	0.275111
Mcapitata	2753	ATHC	8	SRR14611116	SAMN22899137	22870585	3430587750	22870585	3430587750	22769882	99.56	3257732444	94.96	22769882	99.56	3255662608	94.9	22769722	100	3257711999	100	22769722	100	3254047988	99.95	0.301604
Mcapitata	1148	ATHC	9	SRR14611115	SAMN22898930	17733835	2660075250	17733835	2660075250	17594628	99.22	2273962702	85.48	17594628	99.22	2296152295	86.32	17589525	99.97	2273296100	99.97	17589525	99.97	2280830237	99.33	0.318983
Mcapitata	2862	ATHC	9	SRR14611114	SAMN22898929	19197110	2879566500	19197110	2879566500	19065565	99.31	2488031594	86.4	19065565	99.31	2509968960	87.16	19060390	99.97	2487359458	99.97	19060390	99.97	2495109130	99.41	0.383719
Mcapitata	2995	ATHC	9	SRR14611113	SAMN22898928	18444048	2766607200	18444048	2766607200	18353018	99.51	2527452960	91.36	18353018	99.51	2541063808	91.85	18347949	99.97	2526760369	99.97	18347949	99.97	2523145979	99.29	0.367026
Mcapitata	1204	ATHC	10	SRR14611112	SAMN22898927	19823104	2973465600	19823104	2973465600	19767216	99.72	2814225910	94.64	19767216	99.72	2812631579	94.59	19767093	100	2814209379	100	19767093	100	2811283750	99.95	0.291682
Mcapitata	2554	ATHC	10	SRR14611111	SAMN22898926	17079139	2561870850	17079139	2561870850	16949027	99.24	2193542771	85.62	16949027	99.24	2221163281	86.7	16942838	99.96	2192723976	99.96	16942838	99.96	2200517213	99.07	0.312143
Mcapitata	2737	ATHC	10	SRR14611110	SAMN22898925	21183709	3177556350	21183709	3177556350	21121913	99.71	2810892643	88.46	21121913	99.71	2810527533	88.45	21121754	100	2810874167	100	21121754	100	2809235252	99.95	0.292277
Mcapitata	1237	ATHC	11	SRR14611108	SAMN22898923	18548121	2782218150	18548121	2782218150	18453595	99.49	2478747305	89.09	18453595	99.49	2478326109	89.08	18453463	100	2478730587	100	18453463	100	2477200746	99.95	0.421333
Mcapitata	2188	ATHC	11	SRR14611107	SAMN22898922	19473224	2920983600	19473224	2920983600	19419488	99.72	2610543619	89.37	19419488	99.72	2609911650	89.35	19419369	100	2610530347	100	19419369	100	2608683635	99.95	0.322247
Mcapitata	2756	ATHC	11	SRR14611106	SAMN22898921	19713614	2957042100	19713614	2957042100	19660914	99.73	2636326954	89.15	19660914	99.73	2635834967	89.14	19660796	100	2636315025	100	19660796	100	2634672316	99.96	0.323897
Mcapitata	1154	ATHC	12	SRR14611105	SAMN22898920	20687762	3103164300	20687762	3103164300	20632522	99.73	2771012916	89.3	20632522	99.73	2770246771	89.27	20632350	100	2770992865	100	20632350	100	2768970106	99.95	0.351797
Mcapitata	2736	ATHC	12	SRR14611104	SAMN22898919	18731674	2809751100	18731674	2809751100	18674178	99.69	2505097998	89.16	18674178	99.69	2504747344	89.14	18674054	100	2505084180	100	18674054	100	2503599739	99.95	0.318906
Mcapitata	2990	ATHC	12	SRR14611103	SAMN22899136	26898328	4034749200	26898328	4034749200	26759213	99.48	3852725403	95.49	26759213	99.48	3850322236	95.43	26759042	100	3852702030	100	26759042	100	3848307367	99.95	0.355807
Mcapitata	1579	HTAC	1	SRR14611102	SAMN22899135	20866708	3130006200	20866708	3130006200	20771153	99.54	2828469847	90.37	20771153	99.54	2828007455	90.35	20770974	100	2828446511	100	20770974	100	2826732244	99.95	0.363889
Mcapitata	2183	HTAC	1	SRR14611100	SAMN22898918	19460646	2919096900	19460646	2919096900	19286752	99.11	2613833709	89.54	19286752	99.11	2640920016	90.47	19278110	99.96	2612669716	99.96	19278110	99.96	2612910361	98.94	0.342605
Mcapitata	1289	HTAC	3	SRR14611091	SAMN22899159	21606731	3241009650	21606731	3241009650	21542642	99.7	2884932140	89.01	21542642	99.7	2884373133	89	21542514	100	2884917829	100	21542514	100	2883062637	99.95	0.241951
Mcapitata	1751	HTAC	3	SRR14611089	SAMN22899157	18851932	2827789800	18851932	2827789800	18762590	99.53	2521597324	89.17	18762590	99.53	2540804297	89.85	18758524	99.98	2521044791	99.98	18758524	99.98	2524772504	99.37	0.247266
Mcapitata	2021	HTAC	3	SRR14611088	SAMN22899156	24004351	3600652650	24004351	3600652650	23857543	99.39	3186943233	88.51	23857543	99.39	3186575644	88.5	23857364	100	3186923854	100	23857364	100	3185073897	99.95	0.296807
Mcapitata	2153	HTAC	4	SRR14611101	SAMN22898917	24251198	3637679700	24251198	3637679700	24175684	99.69	3455798862	95	24175684	99.69	3453232549	94.93	24175531	100	3455777768	100	24175531	100	3451588983	99.95	0.353938
Mcapitata	1269	HTAC	4	SRR14611087	SAMN22899155	20698496	3104774400	20698496	3104774400	20641287	99.72	2769799689	89.21	20641287	99.72	2769543375	89.2	20641151	100	2769784095	100	20641151	100	2768251389	99.95	0.325419
Mcapitata	1481	HTAC	4	SRR14611086	SAMN22899154	20842551	3126382650	20842551	3126382650	20773490	99.67	2949461584	94.34	20773490	99.67	2947389945	94.27	20773377	100	2949446147	100	20773377	100	2945989533	99.95	0.318527
Mcapitata	2000	HTAC	4	SRR14611085	SAMN22899153	20678263	3101739450	20678263	3101739450	20585517	99.55	2792327223	90.02	20585517	99.55	2791500140	90	20585315	100	2792302861	100	20585315	100	2790195383	99.95	0.33883
Mcapitata	1321	HTAC	5	SRR14611084	SAMN22899152	24173488	3626023200	24173488	3626023200	24107970	99.73	3434794629	94.73	24107970	99.73	3432918762	94.67	24107846	100	3434778432	100	24107846	100	3431300773	99.95	0.333134
Mcapitata	1583	HTAC	5	SRR14611083	SAMN22899151	21715152	3257272800	21715152	3257272800	21661125	99.75	2918554990	89.6	21661125	99.75	2917550015	89.57	21661008	100	2918541799	100	21661008	100	2916284097	99.96	0.317728
Mcapitata	1997	HTAC	5	SRR14611082	SAMN22899150	20224333	3033649950	20224333	3033649950	20168412	99.72	2715154065	89.5	20168412	99.72	2714189351	89.47	20168236	100	2715136294	100	20168236	100	2712951116	99.95	0.275689
Mcapitata	1496	HTAC	6	SRR14611081	SAMN22899065	17329432	2599414800	17329432	2599414800	17241054	99.49	2311278069	88.92	17241054	99.49	2329264956	89.61	17236246	99.97	2310636012	99.97	17236246	99.97	2313188481	99.31	0.298228
Mcapitata	1588	HTAC	6	SRR14611080	SAMN22899064	17382388	2607358200	17382388	2607358200	17334499	99.72	2467091694	94.62	17334499	99.72	2465442743	94.56	17334394	100	2467077935	100	17334394	100	2464309855	99.95	0.265778
Mcapitata	1705	HTAC	6	SRR14611078	SAMN22899062	17112471	2566870650	17112471	2566870650	17025352	99.49	2310685962	90.02	17025352	99.49	2329947399	90.77	17020328	99.97	2310022912	99.97	17020328	99.97	2312701783	99.26	0.324324
Mcapitata	1278	HTAC	7	SRR14611077	SAMN22899149	15926140	2388921000	15926140	2388921000	15888464	99.76	2214594616	92.7	15888464	99.76	2221413644	92.99	15888445	100	2214592215	100	15888445	100	2220514151	99.96	0.247081
Mcapitata	1645	HTAC	7	SRR14611076	SAMN22899148	22299035	3344855250	22299035	3344855250	22233794	99.71	3142906430	93.96	22233794	99.71	3140904681	93.9	22233689	100	3142892611	100	22233689	100	3139501907	99.96	0.294261
Mcapitata	1722	HTAC	7	SRR14611067	SAMN22899061	22952076	3442811400	22952076	3442811400	22900097	99.77	3082515499	89.53	22900097	99.77	3081928767	89.52	22899976	100	3082500777	100	22899976	100	3080521782	99.95	0.27079
Mcapitata	1235	HTAC	8	SRR14611066	SAMN22899060	18109230	2716384500	18109230	2716384500	18012486	99.47	2423039591	89.2	18012486	99.47	2437774318	89.74	18006729	99.97	2422268317	99.97	18006729	99.97	2421751641	99.34	0.302203
Mcapitata	2386	HTAC	8	SRR14611065	SAMN22899059	17643678	2646551700	17643678	2646551700	17448370	98.89	2214588391	83.68	17448370	98.89	2245049362	84.83	17440716	99.96	2213605138	99.96	17440716	99.96	2223731330	99.05	0.333366
Mcapitata	2410	HTAC	8	SRR14611064	SAMN22899058	25165028	3774754200	25165028	3774754200	25060915	99.59	3357622214	88.95	25060915	99.59	3356634707	88.92	25060704	100	3357597924	100	25060704	100	3354977284	99.95	0.32997
Mcapitata	1306	HTAC	9	SRR14611063	SAMN22899057	17454474	2618171100	17454474	2618171100	17352809	99.42	2218157594	84.72	17352809	99.42	2242115871	85.64	17348199	99.97	2217553214	99.97	17348199	99.97	2226522437	99.3	0.224709
Mcapitata	1467	HTAC	9	SRR14611062	SAMN22899056	20760181	3114027150	20760181	3114027150	20711988	99.77	2946593329	94.62	20711988	99.77	2944435332	94.55	20711864	100	2946576451	100	20711864	100	2943106845	99.95	0.281635
Mcapitata	2412	HTAC	9	SRR14611061	SAMN22899055	16292545	2443881750	16292545	2443881750	16191553	99.38	2198292286	89.95	16191553	99.38	2220130199	90.84	16185879	99.96	2197522732	99.96	16185879	99.96	2198104914	99.01	0.363104
Mcapitata	1315	HTAC	10	SRR14611075	SAMN22899147	23011879	3451781850	23011879	3451781850	22928946	99.64	3056543120	88.55	22928946	99.64	3056185197	88.54	22928808	100	3056528256	100	22928808	100	3054721440	99.95	0.262722
Mcapitata	1478	HTAC	10	SRR14611074	SAMN22899146	16452292	2467843800	16452292	2467843800	16300305	99.08	2096173200	84.94	16300305	99.08	2127846890	86.22	16293001	99.96	2095209013	99.95	16293001	99.96	2104063906	98.88	0.332801
Mcapitata	1754	HTAC	10	SRR14611073	SAMN22899145	16580813	2487121950	16580813	2487121950	16406115	98.95	2184737649	87.84	16406115	98.95	2213531770	89	16396574	99.94	2183488484	99.94	16396574	99.94	2186594541	98.78	0.361336
Mcapitata	1248	HTAC	11	SRR14611072	SAMN22899144	20465106	3069765900	20465106	3069765900	20345352	99.41	2734868267	89.09	20345352	99.41	2734010078	89.06	20345198	100	2734849287	100	20345198	100	2732590667	99.95	0.335748
Mcapitata	1562	HTAC	11	SRR14611071	SAMN22899143	19268269	2890240350	19268269	2890240350	19218042	99.74	2586907464	89.5	19218042	99.74	2586480769	89.49	19217904	100	2586891488	100	19217904	100	2585329030	99.96	0.389053
Mcapitata	2380	HTAC	11	SRR14611070	SAMN22899142	27994004	4199100600	27994004	4199100600	27891468	99.63	3738414810	89.03	27891468	99.63	3737748483	89.01	27891292	100	3738395887	100	27891292	100	3736058533	99.95	0.300301
Mcapitata	1632	HTAC	12	SRR14611069	SAMN22899141	22570439	3385565850	22570439	3385565850	22507205	99.72	3037029073	89.71	22507205	99.72	3036513492	89.69	22507078	100	3037014273	100	22507078	100	3035205308	99.96	0.334913
Mcapitata	1729	HTAC	12	SRR14611068	SAMN22899140	20230262	3034539300	20230262	3034539300	20167276	99.69	2702172393	89.05	20167276	99.69	2701775111	89.03	20167139	100	2702156483	100	20167139	100	2700571681	99.96	0.368781
Mcapitata	2007	HTAC	12	SRR14611059	SAMN22899053	19767395	2965109250	19767395	2965109250	19712265	99.72	2637797214	88.96	19712265	99.72	2637433494	88.95	19712138	100	2637784142	100	19712138	100	2636242595	99.95	0.330031
Mcapitata	1145	HTHC	1	SRR14611058	SAMN22899052	20079798	3011969700	20079798	3011969700	20012046	99.66	2739746282	90.96	20012046	99.66	2738871419	90.93	20011891	100	2739728219	100	20011891	100	2737575048	99.95	0.370046
Mcapitata	1323	HTHC	1	SRR14610967	SAMN22899104	16500520	2475078000	16500520	2475078000	16484374	99.9	2279698784	92.11	16484374	99.9	2287533361	92.42	16484346	100	2279695005	100	16484346	100	2286592483	99.96	0.30123
Mcapitata	2081	HTHC	1	SRR14610966	SAMN22899103	15202334	2280350100	15202334	2280350100	15170149	99.79	2068457571	90.71	15170149	99.79	2077347198	91.1	15170121	100	2068453721	100	15170121	100	2076194197	99.94	0.272107
Mcapitata	1128	HTHC	3	SRR14610965	SAMN22899102	13715233	2057284950	13715233	2057284950	13684056	99.77	1865554439	90.68	13684056	99.77	1872112233	91	13684045	100	1865552838	100	13684045	100	1871454094	99.96	0.251774
Mcapitata	1277	HTHC	3	SRR14610964	SAMN22899101	21583365	3237504750	21583365	3237504750	21522795	99.72	2906283822	89.77	21522795	99.72	2905380081	89.74	21522663	100	2906269492	100	21522663	100	2904042208	99.95	0.299546
Mcapitata	2518	HTHC	3	SRR14610963	SAMN22899100	16381699	2457254850	16381699	2457254850	16279538	99.38	2182203182	88.81	16279538	99.38	2206975136	89.81	16274155	99.97	2181476005	99.97	16274155	99.97	2186189186	99.06	0.326129
Mcapitata	1124	HTHC	4	SRR14610962	SAMN22899099	23809341	3571401150	23809341	3571401150	23738960	99.7	3163027630	88.57	23738960	99.7	3162028381	88.54	23738795	100	3163009117	100	23738795	100	3160541933	99.95	0.255112
Mcapitata	1328	HTHC	4	SRR14610961	SAMN22899098	18631538	2794730700	18631538	2794730700	18561157	99.62	2517910808	90.09	18561157	99.62	2517234418	90.07	18561057	100	2517898796	100	18561057	100	2516137606	99.96	0.297179
Mcapitata	2204	HTHC	4	SRR14610960	SAMN22899097	19434518	2915177700	19434518	2915177700	19414995	99.9	2689389218	92.25	19414995	99.9	2697331031	92.53	19414966	100	2689385570	100	19414966	100	2696259759	99.96	0.27901
Mcapitata	1345	HTHC	5	SRR14610959	SAMN22899096	16983685	2547552750	16983685	2547552750	16874041	99.35	2235482584	87.75	16874041	99.35	2258626072	88.66	16866916	99.96	2234580120	99.96	16866916	99.96	2240093405	99.18	0.319093
Mcapitata	1449	HTHC	5	SRR14610958	SAMN22899095	18146937	2722040550	18146937	2722040550	18094470	99.71	2438106322	89.57	18094470	99.71	2437669122	89.55	18094321	100	2438088476	100	18094321	100	2436580250	99.96	0.35833
Mcapitata	1694	HTHC	5	SRR14610956	SAMN22899093	17208562	2581284300	17208562	2581284300	17141966	99.61	2307992603	89.41	17141966	99.61	2307621878	89.4	17141851	100	2307978105	100	17141851	100	2306591613	99.96	0.364073
Mcapitata	1164	HTHC	6	SRR14610955	SAMN22899092	12882994	1932449100	12882994	1932449100	12756978	99.02	1756504459	90.9	12756978	99.02	1780817183	92.15	12748856	99.94	1755373153	99.94	12748856	99.94	1749391955	98.24	0.317963
Mcapitata	1317	HTHC	6	SRR14610954	SAMN22899091	13717479	2057621850	13717479	2057621850	13680539	99.73	1892859378	91.99	13680539	99.73	1898323206	92.26	13680529	100	1892858211	100	13680529	100	1897680171	99.97	0.299649
Mcapitata	1604	HTHC	6	SRR14610953	SAMN22899090	23773142	3565971300	23773142	3565971300	23702946	99.7	3381866932	94.84	23702946	99.7	3379912393	94.78	23702776	100	3381844554	100	23702776	100	3378269671	99.95	0.270062
Mcapitata	1126	HTHC	7	SRR14610952	SAMN22899089	17390696	2608604400	17390696	2608604400	17362256	99.84	2395670530	91.84	17362256	99.84	2403345638	92.13	17362247	100	2395669342	100	17362247	100	2402542961	99.97	0.316342
Mcapitata	1250	HTHC	7	SRR14610951	SAMN22899088	18220898	2733134700	18220898	2733134700	18166424	99.7	2527641117	92.48	18166424	99.7	2535896497	92.78	18166388	100	2527636462	100	18166388	100	2534738234	99.95	0.263101
Mcapitata	2419	HTHC	7	SRR14610950	SAMN22899087	23267782	3490167300	23267782	3490167300	23163612	99.55	3137968263	89.91	23163612	99.55	3137087147	89.88	23163434	100	3137945938	100	23163434	100	3135728649	99.96	0.368246
Mcapitata	1082	HTHC	8	SRR14610949	SAMN22899086	19248053	2887207950	19248053	2887207950	19178002	99.64	2595164328	89.88	19178002	99.64	2594606364	89.87	19177830	100	2595143909	100	19177830	100	2593409084	99.95	0.346014
Mcapitata	1246	HTHC	8	SRR14610948	SAMN22899085	10799607	1619941050	10799607	1619941050	10676197	98.86	1468885765	90.68	10676197	98.86	1490216145	91.99	10668848	99.93	1467865821	99.93	10668848	99.93	1460776487	98.02	0.305883
Mcapitata	2067	HTHC	8	SRR14610947	SAMN22899084	23192223	3478833450	23192223	3478833450	23117913	99.68	3271665262	94.04	23117913	99.68	3269665188	93.99	23117744	100	3271643185	100	23117744	100	3268115919	99.95	0.354687
Mcapitata	1078	HTHC	9	SRR14610945	SAMN22899082	24084854	3612728100	24084854	3612728100	23908593	99.27	3199596170	88.56	23908593	99.27	3198820571	88.54	23908426	100	3199574275	100	23908426	100	3197347117	99.95	0.282764
Mcapitata	1331	HTHC	9	SRR14610944	SAMN22899081	16606063	2490909450	16606063	2490909450	16494897	99.33	2227972745	89.44	16494897	99.33	2250700855	90.36	16487981	99.96	2227039055	99.96	16487981	99.96	2228449920	99.01	0.25838
Mcapitata	2009	HTHC	9	SRR14610943	SAMN22899080	21805717	3270857550	21805717	3270857550	21743239	99.71	2920843961	89.3	21743239	99.71	2920043245	89.27	21743044	100	2920822016	100	21743044	100	2918652298	99.95	0.313744
Mcapitata	1074	HTHC	10	SRR14610942	SAMN22899079	19877996	2981699400	19877996	2981699400	19716761	99.19	2556754539	85.75	19716761	99.19	2586623198	86.75	19711176	99.97	2556014770	99.97	19711176	99.97	2568338113	99.29	0.385916
Mcapitata	1332	HTHC	10	SRR14610941	SAMN22899078	28038999	4205849850	28038999	4205849850	27968375	99.75	3784228950	89.98	27968375	99.75	3783002713	89.95	27968156	100	3784201918	100	27968156	100	3781350901	99.96	0.341474
Mcapitata	1689	HTHC	10	SRR14610940	SAMN22899077	19279032	2891854800	19279032	2891854800	19227035	99.73	2731658564	94.46	19227035	99.73	2729975429	94.4	19226931	100	2731644060	100	19226931	100	2728698471	99.95	0.330799
Mcapitata	1178	HTHC	11	SRR14610939	SAMN22899076	20330956	3049643400	20330956	3049643400	20281700	99.76	2736289152	89.72	20281700	99.76	2735745648	89.71	20281585	100	2736275690	100	20281585	100	2734544148	99.96	0.326924
Mcapitata	1270	HTHC	11	SRR14610938	SAMN22899075	21417563	3212634450	21417563	3212634450	21354359	99.7	2874583584	89.48	21354359	99.7	2874227800	89.47	21354191	100	2874563890	100	21354191	100	2872879897	99.95	0.413179
Mcapitata	2511	HTHC	11	SRR14610937	SAMN22899074	20539850	3080977500	20539850	3080977500	20453653	99.58	2903284921	94.23	20453653	99.58	2901784213	94.18	20453504	100	2903265598	100	20453504	100	2900262973	99.95	0.327835
Mcapitata	1140	HTHC	12	SRR14610936	SAMN22899073	21562706	3234405900	21562706	3234405900	21392742	99.21	2863085954	88.52	21392742	99.21	2862313808	88.5	21392583	100	2863066401	100	21392583	100	2860817694	99.95	0.325531
Mcapitata	1274	HTHC	12	SRR14610934	SAMN22899071	20185935	3027890250	20185935	3027890250	20139124	99.77	2844803844	93.95	20139124	99.77	2843289489	93.9	20139032	100	2844791656	100	20139032	100	2842019976	99.96	0.326469
Mcapitata	2190	HTHC	12	SRR14610933	SAMN22899070	19665532	2949829800	19665532	2949829800	19614878	99.74	2651648697	89.89	19614878	99.74	2651074314	89.87	19614717	100	2651630734	100	19614717	100	2649816208	99.95	0.32482
Pacuta	1043	ATAC	1	SRR14610932	SAMN22899069	16477190	2471578500	16477190	2471578500	16417145	99.64	2267539016	91.74	16417145	99.64	2273925484	92	16417119	100	2267535866	100	16417119	100	2273038715	99.96	0.248333
Pacuta	1775	ATAC	1	SRR14610931	SAMN22899068	17077167	2561575050	17077167	2561575050	16916972	99.06	2300753942	89.82	16916972	99.06	2324331227	90.74	16908284	99.95	2299574615	99.95	16908284	99.95	2295027032	98.74	0.28512
Pacuta	2363	ATAC	1	SRR14610930	SAMN22899067	16846619	2526992850	16846619	2526992850	16600363	98.54	2186548659	86.53	16600363	98.54	2214843415	87.65	16588981	99.93	2185061426	99.93	16588981	99.93	2187792799	98.78	0.290938
Pacuta	1041	ATAC	3	SRR14610929	SAMN22899066	18637582	2795637300	18637582	2795637300	18572130	99.65	2564350128	91.73	18572130	99.65	2574255583	92.08	18572106	100	2564347090	100	18572106	100	2573353088	99.96	0.260171
Pacuta	1471	ATAC	3	SRR14610928	SAMN22899133	16990028	2548504200	16990028	2548504200	16809554	98.94	2261117364	88.72	16809554	98.94	2290621741	89.88	16799384	99.94	2259726099	99.94	16799384	99.94	2259430940	98.64	0.234143
Pacuta	1637	ATAC	3	SRR14610927	SAMN22899132	16853810	2528071500	16853810	2528071500	16754858	99.41	2275843679	90.02	16754858	99.41	2297620562	90.88	16748860	99.96	2275048806	99.97	16748860	99.96	2275625496	99.04	0.215086
Pacuta	1060	ATAC	4	SRR14610926	SAMN22899131	18048399	2707259850	18048399	2707259850	17913397	99.25	2338110696	86.36	17913397	99.25	2370451572	87.56	17907072	99.96	2337268004	99.96	17907072	99.96	2348513404	99.07	0.289278
Pacuta	1762	ATAC	4	SRR14610925	SAMN22899130	21989455	3298418250	21989455	3298418250	21927051	99.72	2956214076	89.63	21927051	99.72	2955643477	89.61	21926970	100	2956206755	100	21926970	100	2954458359	99.96	0.266958
Pacuta	2002	ATAC	4	SRR14610923	SAMN22899128	20693759	3104063850	20693759	3104063850	20627724	99.68	2792189091	89.95	20627724	99.68	2791537886	89.93	20627671	100	2792184344	100	20627671	100	2790338775	99.96	0.279242
Pacuta	1059	ATAC	5	SRR14610922	SAMN22899127	16039642	2405946300	16039642	2405946300	15933631	99.34	2153860736	89.52	15933631	99.34	2153322704	89.5	15933582	100	2153856478	100	15933582	100	2152358382	99.96	0.244636
Pacuta	1563	ATAC	5	SRR14610921	SAMN22899126	19561915	2934287250	19561915	2934287250	19507638	99.72	2635952082	89.83	19507638	99.72	2635008808	89.8	19507571	100	2635946038	100	19507571	100	2633906532	99.96	0.294327
Pacuta	1757	ATAC	5	SRR14610920	SAMN22899125	18124005	2718600750	18124005	2718600750	17954250	99.06	2420784366	89.05	17954250	99.06	2448336060	90.06	17946356	99.96	2419735915	99.96	17946356	99.96	2422166130	98.93	0.235197
Pacuta	1050	ATAC	6	SRR14610919	SAMN22899124	18424340	2763651000	18424340	2763651000	18360506	99.65	2558797097	92.59	18360506	99.65	2566683770	92.87	18360483	100	2558794173	100	18360483	100	2565730241	99.96	0.218875
Pacuta	1468	ATAC	6	SRR14610918	SAMN22899123	22512663	3376899450	22512663	3376899450	22445104	99.7	3023841250	89.54	22445104	99.7	3023146490	89.52	22445066	100	3023838123	100	22445066	100	3021832813	99.96	0.216516
Pacuta	1542	ATAC	6	SRR14610917	SAMN22899122	14044940	2106741000	14044940	2106741000	14008980	99.74	1960220742	93.05	14008980	99.74	1964725342	93.26	14008970	100	1960219509	100	14008970	100	1964076423	99.97	0.243274
Pacuta	1047	ATAC	7	SRR14610916	SAMN22899121	19280437	2892065550	19280437	2892065550	19217133	99.67	2662421244	92.06	19217133	99.67	2670390580	92.34	19217076	100	2662413216	100	19217076	100	2669372430	99.96	0.257936
Pacuta	1445	ATAC	7	SRR14610915	SAMN22899120	20690496	3103574400	20690496	3103574400	20581731	99.47	2763668698	89.05	20581731	99.47	2763062735	89.03	20581671	100	2763663445	100	20581671	100	2761835111	99.96	0.282048
Pacuta	2413	ATAC	7	SRR14610914	SAMN22899119	18984649	2847697350	18984649	2847697350	18949186	99.81	2626767480	92.24	18949186	99.81	2635143586	92.54	18949169	100	2626765244	100	18949169	100	2634052532	99.96	0.209558
Pacuta	1051	ATAC	8	SRR14610912	SAMN22899117	17172119	2575817850	17172119	2575817850	17069972	99.41	2323525064	90.21	17069972	99.41	2340960424	90.88	17064794	99.97	2322813964	99.97	17064794	99.97	2322674848	99.22	0.285938
Pacuta	1755	ATAC	8	SRR14610911	SAMN22899116	17431655	2614748250	17431655	2614748250	17329558	99.41	2303628978	88.1	17329558	99.41	2323320390	88.85	17324174	99.97	2302895677	99.97	17324174	99.97	2305291476	99.22	0.25051
Pacuta	2012	ATAC	8	SRR14610910	SAMN22899115	17404222	2610633300	17404222	2610633300	17271164	99.24	2170909898	83.16	17271164	99.24	2203703304	84.41	17265300	99.97	2170154694	99.97	17265300	99.97	2184322817	99.12	0.298159
Pacuta	1141	ATAC	9	SRR14610909	SAMN22899134	20099330	3014899500	20099330	3014899500	19966119	99.34	2623928566	87.03	19966119	99.34	2654385640	88.04	19959651	99.97	2623095697	99.97	19959651	99.97	2633917491	99.23	0.234629
Pacuta	1594	ATAC	9	SRR14610908	SAMN22899051	16358516	2453777400	16358516	2453777400	16228670	99.21	2192627499	89.36	16228670	99.21	2217556359	90.37	16221473	99.96	2191652382	99.96	16221473	99.96	2192556237	98.87	0.275458
Pacuta	2357	ATAC	9	SRR14610907	SAMN22899050	17303595	2595539250	17303595	2595539250	17161596	99.18	2282552390	87.94	17161596	99.18	2306583510	88.87	17154141	99.96	2281537396	99.96	17154141	99.96	2283410228	99	0.218145
Pacuta	1159	ATAC	10	SRR14610906	SAMN22899049	17436665	2615499750	17436665	2615499750	17312774	99.29	2322399519	88.79	17312774	99.29	2348128784	89.78	17306027	99.96	2321509502	99.96	17306027	99.96	2325319572	99.03	0.218205
Pacuta	1559	ATAC	10	SRR14610905	SAMN22899048	17484124	2622618600	17484124	2622618600	17385466	99.44	2295524967	87.53	17385466	99.44	2317272638	88.36	17380954	99.97	2294918217	99.97	17380954	99.97	2300834188	99.29	0.284899
Pacuta	1641	ATAC	10	SRR14610904	SAMN22899047	16601073	2490160950	16601073	2490160950	16447356	99.07	2149406651	86.32	16447356	99.07	2180203493	87.55	16440478	99.96	2148497863	99.96	16440478	99.96	2157543928	98.96	0.253595
Pacuta	1103	ATAC	11	SRR14610903	SAMN22899046	17270419	2590562850	17270419	2590562850	17042557	98.68	2281701912	88.08	17042557	98.68	2303656963	88.92	17030587	99.93	2280101920	99.93	17030587	99.93	2276218294	98.81	0.268791
Pacuta	1777	ATAC	11	SRR14610901	SAMN22899114	18725771	2808865650	18725771	2808865650	18670100	99.7	2509018154	89.32	18670100	99.7	2508297580	89.3	18670058	100	2509014510	100	18670058	100	2507197183	99.96	0.175551
Pacuta	2306	ATAC	11	SRR14610900	SAMN22899113	18158027	2723704050	18158027	2723704050	18105875	99.71	2434361179	89.38	18105875	99.71	2433672030	89.35	18105812	100	2434355732	100	18105812	100	2432620435	99.96	0.211585
Pacuta	1207	ATHC	1	SRR14610899	SAMN22899112	21137159	3170573850	21137159	3170573850	21047015	99.57	2858864321	90.17	21047015	99.57	2858143773	90.15	21046920	100	2858856163	100	21046920	100	2856881391	99.96	0.25383
Pacuta	2743	ATHC	1	SRR14610898	SAMN22899031	17793952	2669092800	17793952	2669092800	17674876	99.33	2344079591	87.82	17674876	99.33	2363824079	88.56	17669049	99.97	2343296995	99.97	17669049	99.97	2346237253	99.26	0.221068
Pacuta	2977	ATHC	1	SRR14610897	SAMN22899030	17193921	2579088150	17193921	2579088150	17089036	99.39	2346101689	90.97	17089036	99.39	2354580515	91.3	17088999	100	2346096376	100	17088999	100	2353695953	99.96	0.2361
Pacuta	1219	ATHC	3	SRR14610896	SAMN22899029	19792466	2968869900	19792466	2968869900	19659389	99.33	2607456249	87.83	19659389	99.33	2630519685	88.6	19652667	99.97	2606569365	99.97	19652667	99.97	2612190027	99.3	0.240064
Pacuta	2534	ATHC	3	SRR14610895	SAMN22899111	20155340	3023301000	20155340	3023301000	20098984	99.72	2868524260	94.88	20098984	99.72	2866292063	94.81	20098931	100	2868518850	100	20098931	100	2864979300	99.95	0.217452
Pacuta	2750	ATHC	3	SRR14610894	SAMN22899110	20254653	3038197950	20254653	3038197950	20210338	99.78	2741382521	90.23	20210338	99.78	2740646411	90.21	20210280	100	2741377054	100	20210280	100	2739515810	99.96	0.272071
Pacuta	1220	ATHC	4	SRR14610893	SAMN22899109	16714994	2507249100	16714994	2507249100	16622988	99.45	2223165591	88.67	16622988	99.45	2240685096	89.37	16618496	99.97	2222561273	99.97	16618496	99.97	2224922901	99.3	0.252114
Pacuta	2733	ATHC	4	SRR14610892	SAMN22899108	22676533	3401479950	22676533	3401479950	22583746	99.59	3179759404	93.48	22583746	99.59	3177749102	93.42	22583681	100	3179751546	100	22583681	100	3176419309	99.96	0.220697
Pacuta	2993	ATHC	4	SRR14610890	SAMN22899027	17577462	2636619300	17577462	2636619300	17472011	99.4	2278379302	86.41	17472011	99.4	2306410724	87.48	17466405	99.97	2277652113	99.97	17466405	99.97	2288884216	99.24	0.200252
Pacuta	1296	ATHC	5	SRR14610889	SAMN22899026	17031656	2554748400	17031656	2554748400	16925784	99.38	2226134073	87.14	16925784	99.38	2246514184	87.93	16920353	99.97	2225403921	99.97	16920353	99.97	2229397970	99.24	0.249287
Pacuta	2212	ATHC	5	SRR14610888	SAMN22899025	19712240	2956836000	19712240	2956836000	19614726	99.51	2636399025	89.16	19614726	99.51	2635590824	89.14	19614621	100	2636390369	100	19614621	100	2634441258	99.96	0.250287
Pacuta	2877	ATHC	5	SRR14610887	SAMN22899024	19451190	2917678500	19451190	2917678500	19278123	99.11	2488075842	85.28	19278123	99.11	2525360705	86.55	19270214	99.96	2487062687	99.96	19270214	99.96	2502429288	99.09	0.246336
Pacuta	1254	ATHC	6	SRR14610886	SAMN22899023	16614410	2492161500	16614410	2492161500	16476249	99.17	2206161893	88.52	16476249	99.17	2229515657	89.46	16469803	99.96	2205285424	99.96	16469803	99.96	2206800774	98.98	0.317273
Pacuta	2870	ATHC	6	SRR14610885	SAMN22899022	17292386	2593857900	17292386	2593857900	17186126	99.39	2316359006	89.3	17186126	99.39	2336045770	90.06	17180396	99.97	2315580244	99.97	17180396	99.97	2316028069	99.14	0.235811
Pacuta	2999	ATHC	6	SRR14610884	SAMN22899021	16112910	2416936500	16112910	2416936500	16007456	99.35	2141971795	88.62	16007456	99.35	2163843487	89.53	16001242	99.96	2141152489	99.96	16001242	99.96	2143555464	99.06	0.276226
Pacuta	1281	ATHC	7	SRR14611057	SAMN22898984	19206177	2880926550	19206177	2880926550	19150453	99.71	2594440758	90.06	19150453	99.71	2593458692	90.02	19150329	100	2594428753	100	19150329	100	2592323030	99.96	0.244382
Pacuta	2409	ATHC	7	SRR14611056	SAMN22898983	21015472	3152320800	21015472	3152320800	20947353	99.68	2953340029	93.69	20947353	99.68	2961279847	93.94	20947327	100	2953336689	100	20947327	100	2960175038	99.96	0.266622
Pacuta	2878	ATHC	7	SRR14611055	SAMN22898982	21917286	3287592900	21917286	3287592900	21804685	99.49	2998900688	91.22	21804685	99.49	3010276591	91.56	21804645	100	2998895910	100	21804645	100	3008938432	99.96	0.208607
Pacuta	1459	ATHC	8	SRR14611053	SAMN22898980	17633548	2645032200	17633548	2645032200	17496146	99.22	2351450436	88.9	17496146	99.22	2381058180	90.02	17489472	99.96	2350539591	99.96	17489472	99.96	2355695576	98.93	0.237453
Pacuta	2564	ATHC	8	SRR14611052	SAMN22898979	22604608	3390691200	22604608	3390691200	22471032	99.41	3033382317	89.46	22471032	99.41	3032662398	89.44	22470954	100	3033374165	100	22470954	100	3031324394	99.96	0.253299
Pacuta	2861	ATHC	8	SRR14611051	SAMN22898978	17683302	2652495300	17683302	2652495300	17545511	99.22	2304720034	86.89	17545511	99.22	2329210356	87.81	17539842	99.97	2304016036	99.97	17539842	99.97	2313524914	99.33	0.277424
Pacuta	1451	ATHC	9	SRR14611050	SAMN22898977	16737847	2510677050	16737847	2510677050	16617154	99.28	2224345198	88.6	16617154	99.28	2246942875	89.5	16610853	99.96	2223490602	99.96	16610853	99.96	2225691727	99.05	0.232594
Pacuta	2873	ATHC	9	SRR14611049	SAMN22898976	17128962	2569344300	17128962	2569344300	17018620	99.36	2215142595	86.21	17018620	99.36	2235851513	87.02	17013497	99.97	2214463440	99.97	17013497	99.97	2219918114	99.29	0.201151
Pacuta	2979	ATHC	9	SRR14611048	SAMN22898975	19232723	2884908450	19232723	2884908450	19124506	99.44	2479563281	85.95	19124506	99.44	2508951732	86.97	19119345	99.97	2478898251	99.97	19119345	99.97	2492950364	99.36	0.238926
Pacuta	1205	ATHC	10	SRR14611047	SAMN22898974	17350632	2602594800	17350632	2602594800	17205312	99.16	2234208308	85.85	17205312	99.16	2265225827	87.04	17197528	99.95	2233212975	99.96	17197528	99.95	2244300893	99.08	0.210391
Pacuta	2197	ATHC	10	SRR14611046	SAMN22898973	17097186	2564577900	17097186	2564577900	16995181	99.4	2325892618	90.69	16995181	99.4	2347091830	91.52	16989500	99.97	2325106336	99.97	16989500	99.97	2325116220	99.06	0.250165
Pacuta	2550	ATHC	10	SRR14611045	SAMN22898972	17934016	2690102400	17934016	2690102400	17865213	99.62	2409102019	89.55	17865213	99.62	2425093621	90.15	17861849	99.98	2408647940	99.98	17861849	99.98	2410370309	99.39	0.272772
Pacuta	1147	ATHC	11	SRR14611044	SAMN22898971	20915691	3137353650	20915691	3137353650	20845115	99.66	2965669532	94.53	20845115	99.66	2963939499	94.47	20845080	100	2965665417	100	20845080	100	2962574203	99.95	0.249014
Pacuta	2668	ATHC	11	SRR14611042	SAMN22899020	18570925	2785638750	18570925	2785638750	18523059	99.74	2487053271	89.28	18523059	99.74	2486095388	89.25	18522977	100	2487046679	100	18522977	100	2485036953	99.96	0.281826
Pacuta	2879	ATHC	11	SRR14611041	SAMN22899019	19289808	2893471200	19289808	2893471200	19238757	99.74	2586120493	89.38	19238757	99.74	2585410618	89.35	19238670	100	2586113173	100	19238670	100	2584280042	99.96	0.230685
Pacuta	1653	HTAC	1	SRR14611040	SAMN22899018	21318703	3197805450	21318703	3197805450	21247931	99.67	2878836622	90.03	21247931	99.67	2877817963	89.99	21247823	100	2878826214	100	21247823	100	2876567336	99.96	0.264247
Pacuta	2005	HTAC	1	SRR14611039	SAMN22899017	16963733	2544559950	16963733	2544559950	16774615	98.89	2260512506	88.84	16774615	98.89	2288675661	89.94	16764717	99.94	2259152374	99.94	16764717	99.94	2256162971	98.58	0.284398
Pacuta	2414	HTAC	1	SRR14611038	SAMN22899016	21624033	3243604950	21624033	3243604950	21585329	99.82	3079971843	94.96	21585329	99.82	3084436198	95.09	21585312	100	3079969536	100	21585312	100	3083337899	99.96	0.252044
Pacuta	1617	HTAC	3	SRR14611037	SAMN22899015	15570307	2335546050	15570307	2335546050	15468595	99.35	2068268894	88.56	15468595	99.35	2085432369	89.29	15463013	99.96	2067525480	99.96	15463013	99.96	2068742553	99.2	0.273134
Pacuta	1642	HTAC	3	SRR14611036	SAMN22899014	19378365	2906754750	19378365	2906754750	19306096	99.63	2593779401	89.23	19306096	99.63	2593247919	89.21	19306035	100	2593773520	100	19306035	100	2592173132	99.96	0.168682
Pacuta	2026	HTAC	3	SRR14611035	SAMN22899013	17769788	2665468200	17769788	2665468200	17565176	98.85	2354145573	88.32	17565176	98.85	2386937963	89.55	17553178	99.93	2352579719	99.93	17553178	99.93	2355647061	98.69	0.261734
Pacuta	1581	HTAC	4	SRR14611034	SAMN22899012	21323841	3198576150	21323841	3198576150	21221005	99.52	2863936068	89.54	21221005	99.52	2863301826	89.52	21220923	100	2863927573	100	21220923	100	2862094347	99.96	0.270447
Pacuta	1701	HTAC	4	SRR14611033	SAMN22899011	19977535	2996630250	19977535	2996630250	19916494	99.69	2707231636	90.34	19916494	99.69	2706523927	90.32	19916422	100	2707225177	100	19916422	100	2705378627	99.96	0.305292
Pacuta	1767	HTAC	4	SRR14611030	SAMN22899008	14054028	2108104200	14054028	2108104200	13991210	99.55	1942027897	92.12	13991210	99.55	1947277595	92.37	13991196	100	1942026314	100	13991196	100	1946702271	99.97	0.270694
Pacuta	1303	HTAC	5	SRR14611029	SAMN22899007	17484124	2622618600	17484124	2622618600	17399114	99.51	2347183844	89.5	17399114	99.51	2365069632	90.18	17394015	99.97	2346526283	99.97	17394015	99.97	2350612123	99.39	0.212054
Pacuta	1571	HTAC	5	SRR14611028	SAMN22899006	20933529	3140029350	20933529	3140029350	20865617	99.68	2802815233	89.26	20865617	99.68	2801948918	89.23	20865496	100	2802804668	100	20865496	100	2800728990	99.96	0.231588
Pacuta	1707	HTAC	5	SRR14611027	SAMN22899005	18016143	2702421450	18016143	2702421450	17951028	99.64	2417442780	89.45	17951028	99.64	2416935986	89.44	17950953	100	2417435256	100	17950953	100	2415927842	99.96	0.245998
Pacuta	1330	HTAC	6	SRR14611026	SAMN22899004	17410678	2611601700	17410678	2611601700	17257280	99.12	2231881292	85.46	17257280	99.12	2262730412	86.64	17249593	99.96	2230861486	99.95	17249593	99.96	2239437932	98.97	0.259335
Pacuta	1466	HTAC	6	SRR14611025	SAMN22899045	16731369	2509705350	16731369	2509705350	16575353	99.07	2223935892	88.61	16575353	99.07	2242678494	89.36	16567417	99.95	2222866320	99.95	16567417	99.95	2220676098	99.02	0.255264
Pacuta	1744	HTAC	6	SRR14611024	SAMN22899044	19916344	2987451600	19916344	2987451600	19863069	99.73	2769147257	92.69	19863069	99.73	2774544677	92.87	19863055	100	2769145272	100	19863055	100	2773488060	99.96	0.191722
Pacuta	1487	HTAC	7	SRR14611023	SAMN22899043	18272966	2740944900	18272966	2740944900	18228526	99.76	2522347432	92.02	18228526	99.76	2530430724	92.32	18228500	100	2522343801	100	18228500	100	2529612833	99.97	0.201157
Pacuta	1728	HTAC	7	SRR14611022	SAMN22899042	19306548	2895982200	19306548	2895982200	19252427	99.72	2768421708	95.6	19252427	99.72	2771433777	95.7	19252416	100	2768420108	100	19252416	100	2770554978	99.97	0.220918
Pacuta	2072	HTAC	7	SRR14611021	SAMN22899041	13987994	2098199100	13987994	2098199100	13958980	99.79	1932694179	92.11	13958980	99.79	1938020572	92.37	13958955	100	1932691511	100	13958955	100	1937366316	99.97	0.185331
Pacuta	1329	HTAC	8	SRR14611019	SAMN22899039	27470139	4120520850	27470139	4120520850	27395036	99.73	3714305413	90.14	27395036	99.73	3713308529	90.12	27394924	100	3714296235	100	27394924	100	3711694305	99.96	0.287432
Pacuta	1765	HTAC	8	SRR14611018	SAMN22899038	17089280	2563392000	17089280	2563392000	16979123	99.36	2245509804	87.6	16979123	99.36	2268473371	88.49	16973243	99.97	2244720422	99.96	16973243	99.97	2249034815	99.14	0.219829
Pacuta	2513	HTAC	8	SRR14611017	SAMN22899037	18657274	2798591100	18657274	2798591100	18527663	99.31	2464253946	88.05	18527663	99.31	2490344345	88.99	18522192	99.97	2463514739	99.97	18522192	99.97	2470287914	99.19	0.192053
Pacuta	1302	HTAC	9	SRR14611016	SAMN22899036	20736512	3110476800	20736512	3110476800	20665263	99.66	2775168460	89.22	20665263	99.66	2774652970	89.2	20665216	100	2775163848	100	20665216	100	2773484121	99.96	0.166672
Pacuta	1486	HTAC	9	SRR14611015	SAMN22899035	15391406	2308710900	15391406	2308710900	15322510	99.55	2103755380	91.12	15322510	99.55	2108432058	91.33	15321345	99.99	2103596511	99.99	15321345	99.99	2103029540	99.74	0.200007
Pacuta	1696	HTAC	9	SRR14611014	SAMN22899034	23039863	3455979450	23039863	3455979450	22909871	99.44	3107505387	89.92	22909871	99.44	3106461851	89.89	22909802	100	3107497431	100	22909802	100	3105114040	99.96	0.294895
Pacuta	1225	HTAC	10	SRR14611013	SAMN22899033	11936137	1790420550	11936137	1790420550	11768750	98.6	1602839553	89.52	11768750	98.6	1626064347	90.82	11757720	99.91	1601352813	99.91	11757720	99.91	1593199786	97.98	0.238701
Pacuta	1536	HTAC	10	SRR14611012	SAMN22899003	18738497	2810774550	18738497	2810774550	18611586	99.32	2493143587	88.7	18611586	99.32	2515979666	89.51	18605138	99.97	2492290845	99.97	18605138	99.97	2496233558	99.22	0.245232
Pacuta	2064	HTAC	10	SRR14611011	SAMN22899002	16019116	2402867400	16019116	2402867400	15837806	98.87	2152546198	89.58	15837806	98.87	2181502451	90.79	15828223	99.94	2151230967	99.94	15828223	99.94	2148279663	98.48	0.313874
Pacuta	1582	HTAC	11	SRR14611010	SAMN22899001	18472449	2770867350	18472449	2770867350	18411090	99.67	2472996871	89.25	18411090	99.67	2472315240	89.23	18411028	100	2472991421	100	18411028	100	2471276197	99.96	0.351398
Pacuta	1596	HTAC	11	SRR14611008	SAMN22898999	20190293	3028543950	20190293	3028543950	20135934	99.73	2718362750	89.76	20135934	99.73	2717806528	89.74	20135872	100	2718357009	100	20135872	100	2716669888	99.96	0.338033
Pacuta	1647	HTAC	11	SRR14611007	SAMN22898998	19027271	2854090650	19027271	2854090650	18977343	99.74	2583752964	90.53	18977343	99.74	2582721306	90.49	18977284	100	2583747555	100	18977284	100	2581578005	99.96	0.227726
Pacuta	1239	HTHC	1	SRR14611006	SAMN22898997	14375134	2156270100	14375134	2156270100	14299184	99.47	1955218326	90.68	14299184	99.47	1961425323	90.96	14299173	100	1955216996	100	14299173	100	1960782350	99.97	0.24438
Pacuta	1676	HTHC	1	SRR14611005	SAMN22898996	18388050	2758207500	18388050	2758207500	18231778	99.15	2329311300	84.45	18231778	99.15	2362333113	85.65	18220664	99.94	2327977762	99.94	18220664	99.94	2341572509	99.12	0.220803
Pacuta	2210	HTHC	1	SRR14611004	SAMN22898995	20479332	3071899800	20479332	3071899800	20407817	99.65	2762056399	89.91	20407817	99.65	2761388809	89.89	20407750	100	2762050518	100	20407750	100	2760176459	99.96	0.245351
Pacuta	1227	HTHC	3	SRR14611003	SAMN22898954	18087269	2713090350	18087269	2713090350	17996253	99.5	2447853276	90.22	17996253	99.5	2463301944	90.79	17991522	99.97	2447207385	99.97	17991522	99.97	2446829654	99.33	0.263842
Pacuta	1418	HTHC	3	SRR14611002	SAMN22898953	17923707	2688556050	17923707	2688556050	17809370	99.36	2412911549	89.75	17809370	99.36	2432626054	90.48	17803072	99.96	2412057789	99.96	17803072	99.96	2411162688	99.12	0.190827
Pacuta	2527	HTHC	3	SRR14611001	SAMN22898952	16445186	2466777900	16445186	2466777900	16377593	99.59	2240799447	90.84	16377593	99.59	2253368628	91.35	16374772	99.98	2240411818	99.98	16374772	99.98	2240906236	99.45	0.229369
Pacuta	1169	HTHC	4	SRR14611000	SAMN22898951	23163524	3474528600	23163524	3474528600	23089283	99.68	3078052823	88.59	23089283	99.68	3077463268	88.57	23089159	100	3078042745	100	23089159	100	3076158374	99.96	0.184973
Pacuta	1343	HTHC	4	SRR14610999	SAMN22898994	17713329	2656999350	17713329	2656999350	17662352	99.71	2441122496	91.88	17662352	99.71	2448708931	92.16	17662337	100	2441120674	100	17662337	100	2447962043	99.97	0.258641
Pacuta	2195	HTHC	4	SRR14610997	SAMN22898992	21615104	3242265600	21615104	3242265600	21544388	99.67	2864366765	88.34	21544388	99.67	2863954617	88.33	21544306	100	2864358930	100	21544306	100	2862756519	99.96	0.223938
Pacuta	1168	HTHC	5	SRR14610996	SAMN22898991	17638654	2645798100	17638654	2645798100	17493759	99.18	2372118964	89.66	17493759	99.18	2396787792	90.59	17486464	99.96	2371119260	99.96	17486464	99.96	2370085467	98.89	0.275827
Pacuta	1415	HTHC	5	SRR14610995	SAMN22898990	17128912	2569336800	17128912	2569336800	17095627	99.81	2390216297	93.03	17095627	99.81	2395816406	93.25	17095608	100	2390213723	100	17095608	100	2394878523	99.96	0.235267
Pacuta	2087	HTHC	5	SRR14610994	SAMN22898989	20107286	3016092900	20107286	3016092900	20019296	99.56	2713008821	89.95	20019296	99.56	2712031281	89.92	20019242	100	2713003604	100	20019242	100	2710901680	99.96	0.292978
Pacuta	1138	HTHC	6	SRR14610993	SAMN22898988	17944888	2691733200	17944888	2691733200	17863764	99.55	2485258172	92.33	17863764	99.55	2491109332	92.55	17863738	100	2485254780	100	17863738	100	2490199534	99.96	0.261655
Pacuta	1595	HTHC	6	SRR14610992	SAMN22898987	16338277	2450741550	16338277	2450741550	16292829	99.72	2273752524	92.78	16292829	99.72	2279103944	93	16292810	100	2273750264	100	16292810	100	2278363871	99.97	0.224157
Pacuta	1721	HTHC	6	SRR14610991	SAMN22898986	16947741	2542161150	16947741	2542161150	16827502	99.29	2282114729	89.77	16827502	99.29	2304150333	90.64	16821746	99.97	2281323294	99.97	16821746	99.97	2281395332	99.01	0.239445
Pacuta	1090	HTHC	7	SRR14610990	SAMN22898985	16687966	2503194900	16687966	2503194900	16649224	99.77	2280177307	91.09	16649224	99.77	2287994643	91.4	16649211	100	2280175500	100	16649211	100	2287202001	99.97	0.249802
Pacuta	1427	HTHC	7	SRR14610989	SAMN22898950	18360414	2754062100	18360414	2754062100	18336608	99.87	2537829569	92.15	18336608	99.87	2544363338	92.39	18336582	100	2537826613	100	18336582	100	2543523615	99.97	0.277834
Pacuta	1820	HTHC	7	SRR14610988	SAMN22898949	16256442	2438466300	16256442	2438466300	16223153	99.8	2274099570	93.26	16223153	99.8	2279606115	93.49	16223124	100	2274095919	100	16223124	100	2278688936	99.96	0.23031
Pacuta	1184	HTHC	8	SRR14610986	SAMN22898947	17208731	2581309650	17208731	2581309650	17074330	99.22	2196069989	85.08	17074330	99.22	2225692641	86.22	17067749	99.96	2195204915	99.96	17067749	99.96	2204805616	99.06	0.273331
Pacuta	1709	HTHC	8	SRR14610985	SAMN22898969	22557225	3383583750	22557225	3383583750	22484156	99.68	3046804268	90.05	22484156	99.68	3046007344	90.02	22484079	100	3046797761	100	22484079	100	3044672571	99.96	0.269446
Pacuta	2304	HTHC	8	SRR14610984	SAMN22898968	16994270	2549140500	16994270	2549140500	16869090	99.26	2287267192	89.73	16869090	99.26	2310012675	90.62	16862537	99.96	2286379895	99.96	16862537	99.96	2287156772	99.01	0.332364
Pacuta	1131	HTHC	9	SRR14610983	SAMN22898967	17763450	2664517500	17763450	2664517500	17572953	98.93	2270645961	85.22	17572953	98.93	2304044551	86.47	17565264	99.96	2269642759	99.96	17565264	99.96	2281178453	99.01	0.278074
Pacuta	2202	HTHC	9	SRR14610982	SAMN22898966	19342531	2901379650	19342531	2901379650	19227679	99.41	2574462195	88.73	19227679	99.41	2597314225	89.52	19222925	99.98	2573837171	99.98	19222925	99.98	2580294260	99.34	0.2901
Pacuta	2305	HTHC	9	SRR14610981	SAMN22898965	16596950	2489542500	16596950	2489542500	16474480	99.26	2159089214	86.73	16474480	99.26	2185147125	87.77	16468016	99.96	2158224091	99.96	16468016	99.96	2162992530	98.99	0.294311
Pacuta	1238	HTHC	10	SRR14610980	SAMN22898964	17937432	2690614800	17937432	2690614800	17827988	99.39	2406741222	89.45	17827988	99.39	2425729986	90.16	17822575	99.97	2406012709	99.97	17822575	99.97	2406138931	99.19	0.33283
Pacuta	1732	HTHC	10	SRR14610979	SAMN22898963	16415197	2462279550	16415197	2462279550	16321902	99.43	2184485947	88.72	16321902	99.43	2207965777	89.67	16317220	99.97	2183850126	99.97	16317220	99.97	2188381108	99.11	0.336357
Pacuta	2300	HTHC	10	SRR14610978	SAMN22898962	17178516	2576777400	17178516	2576777400	17042429	99.21	2274803750	88.28	17042429	99.21	2299905715	89.26	17035352	99.96	2273873298	99.96	17035352	99.96	2275737159	98.95	0.371952
Pacuta	1416	HTHC	11	SRR14610977	SAMN22898961	19145548	2871832200	19145548	2871832200	19032592	99.41	2556568349	89.02	19032592	99.41	2555943856	89	19032436	100	2556551220	100	19032436	100	2554725875	99.95	0.311099
Pacuta	2185	HTHC	11	SRR14610975	SAMN22898959	20173808	3026071200	20173808	3026071200	20119075	99.73	2722239106	89.96	20119075	99.73	2721629296	89.94	20119006	100	2722231735	100	20119006	100	2720469348	99.96	0.358636
		Mcapitata	Min			10636798	1595519700	10636798	1595519700	10498141	98.7	1435203196	82.62	10498141	98.7	1458129190	84.15	10490016	99.92	1434092442	99.92	10490016	99.92	1428060796	97.94	0.224709
			Max			28243297	4236494550	28243297	4236494550	28174463	99.92	3852725403	95.49	28174463	99.92	3850322236	95.43	28174273	100	3852702030	100	28174273	100	3848307367	99.97	0.421333
			Mean			1.99359e+07	2.99038e+09	1.99359e+07	2.99038e+09	1.98513e+07	99.5584	2.69532e+09	90.0516	1.98513e+07	99.5584	2.70215e+09	90.3239	1.98494e+07	99.9892	2.69507e+09	99.989	1.98494e+07	99.9892	2.69552e+09	99.7084	0.319142
			Std Dev			3.20346e+06	4.80519e+08	3.20346e+06	4.80519e+08	3.20846e+06	0.262137	4.56374e+08	2.56219	3.20846e+06	0.262137	4.49322e+08	2.34416	3.21004e+06	0.0189431	4.56605e+08	0.0192159	3.21004e+06	0.0189431	4.54646e+08	0.44193	0.0383884
			Total			2631533745	394730061750	2631533745	394730061750	2620366191		355781655551		2620366191		356684341014		2620118026		355748930603		2620118026		355808471333
		Pacuta	Min			11936137	1790420550	11936137	1790420550	11768750	98.54	1602839553	83.16	11768750	98.54	1626064347	84.41	11757720	99.91	1601352813	99.91	11757720	99.91	1593199786	97.98	0.166672
			Max			27470139	4120520850	27470139	4120520850	27395036	99.87	3714305413	95.6	27395036	99.87	3713308529	95.7	27394924	100	3714296235	100	27394924	100	3711694305	99.97	0.371952
			Mean			1.84057e+07	2.76085e+09	1.84057e+07	2.76085e+09	1.83069e+07	99.4501	2.47297e+09	89.5384	1.83069e+07	99.4501	2485962164	90.0387	1.83036e+07	99.9808	2.47252e+09	99.9808	1.83036e+07	99.9808	2.47486e+09	99.5202	0.253101
			Std Dev			2.22272e+06	3.33409e+08	2.22272e+06	3.33409e+08	2.23315e+06	0.276254	3.14831e+08	2.22868	2.23315e+06	0.276254	3.07908e+08	1.97337	2.23486e+06	0.0218298	3.15101e+08	0.0218298	2.23486e+06	0.0218298	3.13832e+08	0.483907	0.0395032
			Total			2190275205	328541280750	2190275205	328541280750	2178519778		294282877159		2178519778		295829497516		2178123210		294230197188		2178123210		294508606706

## Sheet: Table_S3
Table S3. Table of Spearman correlation coefficients between principal components scores for each sample, computed from cpm-transform counts of 21,048 genes in 85 P. acuta samples, and the sample's attributes, including treatment (combined temperature and CO2), temperature, CO2, timepoint, and reef.
	PC1	PC2	PC3	PC4	PC5	PC6	PC7	PC8	PC9	PC10	PC11	PC12	PC13	PC14	PC15	PC16	PC17	PC18	PC19	PC20	PC21	PC22	PC23	PC24	PC25	PC26	PC27	PC28	PC29	PC30	PC31	PC32	PC33	PC34	PC35	PC36	PC37	PC38	PC39	PC40	PC41	PC42	PC43	PC44	PC45	PC46	PC47	PC48	PC49
PC1	1	-0.38	-0.28	0.09	0.03	-0.03	-0.04	-0.1	-0.05	-0.03	0.05	0.01	-0.08	0.09	0.01	0.01	0.06	-0.03	0.07	0.01	-0.02	-0.03	-0.01	0.03	-0.03	-0.02	0	0.01	-0.04	-0.05	-0.04	0.03	-0.04	0.01	-0.02	0.06	0.01	-0.03	-0.02	0.01	-0.13	0.01	0.04	0.03	-0.02	0.02	0.01	0.02	0.04
PC2	-0.38	1	-0.14	0.05	-0.07	0.1	-0.01	-0.09	-0.01	0.01	0.11	-0.01	0.07	0.02	0.04	0	-0.01	0	0.02	0.05	0.05	0.07	-0.03	-0.04	-0.01	0.02	0	0.03	0.03	-0.02	0.04	-0.01	-0.01	0	0.03	0.06	-0.02	0	0	0.04	0.04	0.03	-0.02	0	0.03	0.01	0	0.03	0.02
PC3	-0.28	-0.14	1	-0.1	0.21	-0.16	0.09	0.26	0.08	0.03	-0.21	0.01	-0.06	-0.15	0.01	-0.07	-0.05	-0.04	-0.02	-0.01	-0.1	0.01	-0.01	0.03	0.05	0.03	0	-0.02	0.01	0.01	0.05	-0.01	0.01	-0.09	0.01	-0.05	0.05	-0.01	0.02	-0.1	-0.03	0.01	0.09	-0.06	0	0	-0.01	0.01	-0.03
PC4	0.09	0.05	-0.1	1	-0.1	0.03	-0.11	0.01	-0.12	-0.03	0.06	-0.02	0	0.13	0.03	-0.08	0	-0.02	-0.05	-0.05	0.03	0.05	-0.07	0.02	0.03	0.05	0.01	-0.03	0.04	0.03	-0.02	-0.04	-0.01	0.02	0.03	-0.01	-0.02	-0.02	0	0.05	-0.1	0.02	-0.04	0.04	0.07	-0.02	-0.01	0.02	-0.04
PC5	0.03	-0.07	0.21	-0.1	1	-0.08	0.15	-0.01	-0.02	-0.04	-0.08	0.01	-0.08	0.03	-0.07	0.04	0.11	-0.01	-0.07	0.02	0.06	-0.08	-0.11	0.07	0.01	0.08	-0.03	-0.01	-0.04	0.01	0.01	-0.06	0.04	-0.05	0.05	-0.07	0.12	-0.02	0.07	-0.05	0.07	-0.06	-0.02	0.02	-0.03	-0.03	0.03	-0.01	0.01
PC6	-0.03	0.1	-0.16	0.03	-0.08	1	0.02	0	-0.02	-0.09	0.1	0.12	0.13	-0.01	-0.02	-0.01	-0.04	0	0.01	-0.03	0	0.07	0.03	-0.01	0.07	-0.05	0.03	0.01	-0.01	0.05	0.08	-0.04	0.01	-0.07	-0.1	0	-0.09	0.02	0.01	0.06	-0.04	0.07	-0.08	0.03	0.06	0.04	0.07	0.04	-0.03
PC7	-0.04	-0.01	0.09	-0.11	0.15	0.02	1	0.01	0.03	0.01	0.04	-0.01	0.02	0	-0.05	-0.06	0.02	0.06	-0.03	-0.02	-0.01	0.04	0.12	-0.02	0	0	-0.08	0.03	0.01	0	-0.05	0.01	0.04	-0.07	0.03	0.04	-0.05	0.05	0.01	-0.03	0	0	0	0.01	0.01	-0.05	0.04	0.06	-0.02
PC8	-0.1	-0.09	0.26	0.01	-0.01	0	0.01	1	0.01	-0.03	0.11	0.01	0.07	0.08	-0.04	-0.02	-0.02	0.01	0	0.06	0.04	0	-0.06	0.02	0	0.08	0.04	-0.04	0.02	0.02	0	-0.04	-0.07	-0.03	0.04	-0.02	-0.04	0	0	-0.15	-0.03	-0.01	-0.06	0.01	-0.05	0.01	-0.07	-0.03	-0.02
PC9	-0.05	-0.01	0.08	-0.12	-0.02	-0.02	0.03	0.01	1	0.04	-0.13	0.06	0.07	0	-0.08	0.05	0.01	0.02	-0.01	-0.04	0.06	0.04	-0.06	-0.02	0.02	0.02	0	0.02	-0.02	-0.13	-0.01	0.06	0.02	-0.02	0.02	-0.09	-0.08	0.06	0.06	-0.07	0.07	0.13	-0.04	0	0.03	0.12	0	0.03	0.01
PC10	-0.03	0.01	0.03	-0.03	-0.04	-0.09	0.01	-0.03	0.04	1	0.04	-0.06	0.07	-0.01	0.02	-0.07	0.04	-0.05	-0.05	-0.04	0.01	-0.01	-0.04	-0.03	0.02	0.01	0.03	-0.05	0.03	-0.02	-0.01	-0.01	0.06	0.03	0	-0.01	0	0	-0.02	0.02	0	0.03	0	0	-0.03	0.03	0	-0.01	-0.01
PC11	0.05	0.11	-0.21	0.06	-0.08	0.1	0.04	0.11	-0.13	0.04	1	-0.11	-0.01	-0.04	-0.06	-0.03	-0.03	0.05	0.01	-0.06	-0.12	0.01	0.01	-0.03	0.11	0.05	0.03	0.06	0.07	-0.1	-0.05	-0.02	0.03	0.02	0.09	0.06	-0.08	0.01	-0.06	0.04	-0.08	0.06	-0.04	-0.04	0	-0.01	-0.15	-0.01	-0.07
PC12	0.01	-0.01	0.01	-0.02	0.01	0.12	-0.01	0.01	0.06	-0.06	-0.11	1	-0.01	-0.05	-0.02	-0.02	-0.05	-0.02	0.07	-0.01	0.07	-0.06	0.01	0.03	0	-0.01	0.01	-0.05	-0.04	0.04	0.02	-0.01	0.02	0.08	-0.02	0.03	0	-0.07	0.02	0.05	0	0.13	0	-0.05	0.03	-0.02	0.04	-0.03	0.03
PC13	-0.08	0.07	-0.06	0	-0.08	0.13	0.02	0.07	0.07	0.07	-0.01	-0.01	1	-0.04	0.06	0.09	-0.08	-0.04	-0.08	0	-0.1	0.06	-0.01	0	0.1	-0.04	0.05	-0.04	0.02	-0.03	-0.03	-0.04	0.05	-0.01	0.03	0.01	-0.02	0.08	0.03	0.02	0.01	0.04	-0.05	0.06	0	0.03	-0.06	-0.05	-0.08
PC14	0.09	0.02	-0.15	0.13	0.03	-0.01	0	0.08	0	-0.01	-0.04	-0.05	-0.04	1	0.01	0	0.05	0.11	-0.11	0.05	0.04	-0.02	0	-0.07	0.01	-0.04	-0.07	-0.1	-0.04	0.02	0.03	-0.02	0.02	0.08	0.03	0.05	0.05	0.06	-0.02	-0.01	-0.05	-0.05	-0.06	0.06	0	0.08	-0.01	-0.01	0.01
PC15	0.01	0.04	0.01	0.03	-0.07	-0.02	-0.05	-0.04	-0.08	0.02	-0.06	-0.02	0.06	0.01	1	0	-0.02	-0.01	-0.04	0	-0.02	0.04	0	-0.02	0.01	-0.03	0.04	-0.02	0.02	0.08	0.06	0.09	-0.07	0.05	0.01	0.03	0.01	0.07	-0.02	0.01	-0.08	-0.02	0.04	0.03	0.01	0.03	0.04	0.02	0.04
PC16	0.01	0	-0.07	-0.08	0.04	-0.01	-0.06	-0.02	0.05	-0.07	-0.03	-0.02	0.09	0	0	1	-0.04	0	-0.02	0.06	-0.02	-0.03	-0.01	-0.05	0.01	0.01	-0.03	0.11	-0.01	0	0.04	0.07	0.02	0.06	0	0.06	-0.01	-0.01	0.03	0.01	0.05	-0.05	0.01	0.05	-0.08	-0.02	0	0.04	-0.03
PC17	0.06	-0.01	-0.05	0	0.11	-0.04	0.02	-0.02	0.01	0.04	-0.03	-0.05	-0.08	0.05	-0.02	-0.04	1	0.06	0.03	0.03	0.03	-0.05	-0.06	0	-0.09	0.03	0	0.04	-0.04	0	-0.03	0.05	-0.08	0.01	0.01	0.01	0.04	0.03	-0.02	-0.1	-0.05	-0.07	-0.08	-0.02	-0.04	0	0.04	0.06	0.07
PC18	-0.03	0	-0.04	-0.02	-0.01	0	0.06	0.01	0.02	-0.05	0.05	-0.02	-0.04	0.11	-0.01	0	0.06	1	0.06	0.01	-0.03	0.02	-0.07	0	0.06	0.02	0.06	0.05	0.03	-0.07	-0.01	-0.01	-0.03	-0.04	0.02	0.05	0.03	0.06	-0.04	-0.04	0	0.01	-0.03	-0.05	0.04	0.1	-0.04	0.04	-0.02
PC19	0.07	0.02	-0.02	-0.05	-0.07	0.01	-0.03	0	-0.01	-0.05	0.01	0.07	-0.08	-0.11	-0.04	-0.02	0.03	0.06	1	-0.01	0.06	-0.05	-0.02	0.03	-0.06	0.02	-0.01	-0.08	-0.01	-0.02	0.04	0.04	-0.01	-0.02	-0.07	0.03	0.03	-0.05	0.03	0	-0.04	0.06	0	0	-0.04	0.01	0	0.06	-0.02
PC20	0.01	0.05	-0.01	-0.05	0.02	-0.03	-0.02	0.06	-0.04	-0.04	-0.06	-0.01	0	0.05	0	0.06	0.03	0.01	-0.01	1	-0.01	0	0.07	0	0.02	0.04	0.01	0.11	-0.06	0.02	-0.03	-0.02	-0.03	0	-0.02	0.04	0.02	0.06	-0.01	0.04	-0.04	-0.02	0.06	0	-0.09	0.02	0.05	0.04	0.01
PC21	-0.02	0.05	-0.1	0.03	0.06	0	-0.01	0.04	0.06	0.01	-0.12	0.07	-0.1	0.04	-0.02	-0.02	0.03	-0.03	0.06	-0.01	1	0.03	-0.04	0.06	0	0.06	-0.06	0.02	0.01	0.02	-0.02	-0.06	-0.06	0.01	0	-0.02	0.02	-0.08	-0.03	0.02	0.13	0.01	-0.05	-0.01	-0.01	-0.06	0.05	0	0.04
PC22	-0.03	0.07	0.01	0.05	-0.08	0.07	0.04	0	0.04	-0.01	0.01	-0.06	0.06	-0.02	0.04	-0.03	-0.05	0.02	-0.05	0	0.03	1	0.04	0.08	0	0.1	-0.01	0.06	0.02	-0.09	-0.01	0.03	0.02	-0.15	-0.06	-0.04	0.09	0.07	0.08	0	0.01	-0.03	0.01	-0.01	0.06	-0.05	-0.03	0.05	-0.01
PC23	-0.01	-0.03	-0.01	-0.07	-0.11	0.03	0.12	-0.06	-0.06	-0.04	0.01	0.01	-0.01	0	0	-0.01	-0.06	-0.07	-0.02	0.07	-0.04	0.04	1	-0.08	0.07	0.07	-0.05	0.02	0	0.05	-0.06	0.08	0.07	-0.01	-0.02	0.02	-0.05	-0.02	-0.07	0.03	-0.01	-0.07	0.03	-0.06	-0.01	0	-0.06	0.06	0.02
PC24	0.03	-0.04	0.03	0.02	0.07	-0.01	-0.02	0.02	-0.02	-0.03	-0.03	0.03	0	-0.07	-0.02	-0.05	0	0	0.03	0	0.06	0.08	-0.08	1	-0.12	-0.01	-0.03	-0.02	0.04	-0.05	0.02	0.03	0.03	-0.01	-0.02	-0.01	-0.02	0.1	0.07	-0.01	0.06	0.03	0.04	0.08	0.06	-0.08	0.03	-0.02	0.02
PC25	-0.03	-0.01	0.05	0.03	0.01	0.07	0	0	0.02	0.02	0.11	0	0.1	0.01	0.01	0.01	-0.09	0.06	-0.06	0.02	0	0	0.07	-0.12	1	-0.01	0.04	0	0	0.05	-0.03	0.02	-0.04	0.01	0.04	0.02	-0.02	-0.03	-0.15	0.01	0.05	0.05	-0.11	0.04	-0.01	0.11	-0.08	0.03	-0.05
PC26	-0.02	0.02	0.03	0.05	0.08	-0.05	0	0.08	0.02	0.01	0.05	-0.01	-0.04	-0.04	-0.03	0.01	0.03	0.02	0.02	0.04	0.06	0.1	0.07	-0.01	-0.01	1	-0.02	0.08	-0.11	0.05	-0.11	0.01	-0.01	0	0.01	-0.02	0.06	0.09	0	-0.02	0.04	0	-0.01	-0.03	-0.08	-0.04	0.03	0.01	-0.04
PC27	0	0	0	0.01	-0.03	0.03	-0.08	0.04	0	0.03	0.03	0.01	0.05	-0.07	0.04	-0.03	0	0.06	-0.01	0.01	-0.06	-0.01	-0.05	-0.03	0.04	-0.02	1	0.03	-0.02	-0.07	0.04	0.04	0.03	-0.11	0.11	0.1	-0.04	0	-0.05	0.07	0.05	-0.03	-0.06	0.07	0.11	0.01	0.03	-0.01	0
PC28	0.01	0.03	-0.02	-0.03	-0.01	0.01	0.03	-0.04	0.02	-0.05	0.06	-0.05	-0.04	-0.1	-0.02	0.11	0.04	0.05	-0.08	0.11	0.02	0.06	0.02	-0.02	0	0.08	0.03	1	0.02	-0.04	-0.04	-0.02	0.05	0.1	0.02	0.03	-0.06	0.03	-0.01	-0.04	-0.02	0.02	0.07	-0.03	-0.07	-0.01	0.02	-0.01	0.08
PC29	-0.04	0.03	0.01	0.04	-0.04	-0.01	0.01	0.02	-0.02	0.03	0.07	-0.04	0.02	-0.04	0.02	-0.01	-0.04	0.03	-0.01	-0.06	0.01	0.02	0	0.04	0	-0.11	-0.02	0.02	1	0	-0.06	0	0.04	-0.09	-0.01	-0.13	-0.05	-0.08	-0.03	-0.03	0.06	-0.08	0.05	-0.11	0.03	-0.04	-0.04	0	-0.09
PC30	-0.05	-0.02	0.01	0.03	0.01	0.05	0	0.02	-0.13	-0.02	-0.1	0.04	-0.03	0.02	0.08	0	0	-0.07	-0.02	0.02	0.02	-0.09	0.05	-0.05	0.05	0.05	-0.07	-0.04	0	1	-0.03	-0.07	-0.02	0.04	0.01	-0.02	0.05	0	-0.1	0.01	0.01	0.01	-0.02	0	-0.04	-0.11	-0.04	-0.05	-0.01
PC31	-0.04	0.04	0.05	-0.02	0.01	0.08	-0.05	0	-0.01	-0.01	-0.05	0.02	-0.03	0.03	0.06	0.04	-0.03	-0.01	0.04	-0.03	-0.02	-0.01	-0.06	0.02	-0.03	-0.11	0.04	-0.04	-0.06	-0.03	1	0.05	-0.03	0.02	-0.01	-0.05	-0.02	0.09	0.01	0.03	0.03	0.01	-0.03	0	0.04	0.03	0.03	-0.03	0.07
PC32	0.03	-0.01	-0.01	-0.04	-0.06	-0.04	0.01	-0.04	0.06	-0.01	-0.02	-0.01	-0.04	-0.02	0.09	0.07	0.05	-0.01	0.04	-0.02	-0.06	0.03	0.08	0.03	0.02	0.01	0.04	-0.02	0	-0.07	0.05	1	-0.1	-0.08	0.02	-0.02	-0.08	-0.04	0.02	0.03	0.02	-0.03	0.01	0.01	0.02	0.07	0.06	0.08	0.07
PC33	-0.04	-0.01	0.01	-0.01	0.04	0.01	0.04	-0.07	0.02	0.06	0.03	0.02	0.05	0.02	-0.07	0.02	-0.08	-0.03	-0.01	-0.03	-0.06	0.02	0.07	0.03	-0.04	-0.01	0.03	0.05	0.04	-0.02	-0.03	-0.1	1	-0.07	0	0.01	-0.06	-0.02	-0.01	0.08	0.01	-0.03	0.02	0.02	-0.04	-0.03	0.01	0.02	0.02
PC34	0.01	0	-0.09	0.02	-0.05	-0.07	-0.07	-0.03	-0.02	0.03	0.02	0.08	-0.01	0.08	0.05	0.06	0.01	-0.04	-0.02	0	0.01	-0.15	-0.01	-0.01	0.01	0	-0.11	0.1	-0.09	0.04	0.02	-0.08	-0.07	1	0.06	0.03	-0.06	-0.01	0.05	-0.01	-0.02	0.14	0.09	0.09	0.01	0.06	0.04	-0.07	0.01
PC35	-0.02	0.03	0.01	0.03	0.05	-0.1	0.03	0.04	0.02	0	0.09	-0.02	0.03	0.03	0.01	0	0.01	0.02	-0.07	-0.02	0	-0.06	-0.02	-0.02	0.04	0.01	0.11	0.02	-0.01	0.01	-0.01	0.02	0	0.06	1	0.01	0.04	0.01	-0.08	0.03	0.01	-0.04	-0.07	-0.02	0	-0.09	0.06	0	-0.08
PC36	0.06	0.06	-0.05	-0.01	-0.07	0	0.04	-0.02	-0.09	-0.01	0.06	0.03	0.01	0.05	0.03	0.06	0.01	0.05	0.03	0.04	-0.02	-0.04	0.02	-0.01	0.02	-0.02	0.1	0.03	-0.13	-0.02	-0.05	-0.02	0.01	0.03	0.01	1	-0.05	-0.04	-0.06	0.13	-0.15	0.03	-0.07	-0.05	0.01	0.07	0.01	-0.02	-0.04
PC37	0.01	-0.02	0.05	-0.02	0.12	-0.09	-0.05	-0.04	-0.08	0	-0.08	0	-0.02	0.05	0.01	-0.01	0.04	0.03	0.03	0.02	0.02	0.09	-0.05	-0.02	-0.02	0.06	-0.04	-0.06	-0.05	0.05	-0.02	-0.08	-0.06	-0.06	0.04	-0.05	1	0.06	-0.02	0.03	-0.06	-0.08	-0.02	-0.03	-0.05	-0.04	0.05	-0.03	0.06
PC38	-0.03	0	-0.01	-0.02	-0.02	0.02	0.05	0	0.06	0	0.01	-0.07	0.08	0.06	0.07	-0.01	0.03	0.06	-0.05	0.06	-0.08	0.07	-0.02	0.1	-0.03	0.09	0	0.03	-0.08	0	0.09	-0.04	-0.02	-0.01	0.01	-0.04	0.06	1	0.02	-0.11	-0.01	-0.01	-0.06	0.11	0.05	0	0	0.03	0.07
PC39	-0.02	0	0.02	0	0.07	0.01	0.01	0	0.06	-0.02	-0.06	0.02	0.03	-0.02	-0.02	0.03	-0.02	-0.04	0.03	-0.01	-0.03	0.08	-0.07	0.07	-0.15	0	-0.05	-0.01	-0.03	-0.1	0.01	0.02	-0.01	0.05	-0.08	-0.06	-0.02	0.02	1	-0.06	0	-0.04	0.09	0.02	0.04	0.04	-0.03	-0.01	-0.04
PC40	0.01	0.04	-0.1	0.05	-0.05	0.06	-0.03	-0.15	-0.07	0.02	0.04	0.05	0.02	-0.01	0.01	0.01	-0.1	-0.04	0	0.04	0.02	0	0.03	-0.01	0.01	-0.02	0.07	-0.04	-0.03	0.01	0.03	0.03	0.08	-0.01	0.03	0.13	0.03	-0.11	-0.06	1	-0.01	-0.01	-0.1	0.02	0.03	-0.06	0.12	-0.06	0.02
PC41	-0.13	0.04	-0.03	-0.1	0.07	-0.04	0	-0.03	0.07	0	-0.08	0	0.01	-0.05	-0.08	0.05	-0.05	0	-0.04	-0.04	0.13	0.01	-0.01	0.06	0.05	0.04	0.05	-0.02	0.06	0.01	0.03	0.02	0.01	-0.02	0.01	-0.15	-0.06	-0.01	0	-0.01	1	-0.02	0.05	0.01	-0.01	-0.07	0.01	0.03	0.06
PC42	0.01	0.03	0.01	0.02	-0.06	0.07	0	-0.01	0.13	0.03	0.06	0.13	0.04	-0.05	-0.02	-0.05	-0.07	0.01	0.06	-0.02	0.01	-0.03	-0.07	0.03	0.05	0	-0.03	0.02	-0.08	0.01	0.01	-0.03	-0.03	0.14	-0.04	0.03	-0.08	-0.01	-0.04	-0.01	-0.02	1	0.1	0.03	0.02	0.03	-0.04	0.01	0
PC43	0.04	-0.02	0.09	-0.04	-0.02	-0.08	0	-0.06	-0.04	0	-0.04	0	-0.05	-0.06	0.04	0.01	-0.08	-0.03	0	0.06	-0.05	0.01	0.03	0.04	-0.11	-0.01	-0.06	0.07	0.05	-0.02	-0.03	0.01	0.02	0.09	-0.07	-0.07	-0.02	-0.06	0.09	-0.1	0.05	0.1	1	-0.04	-0.09	0.04	-0.01	0.01	0.06
PC44	0.03	0	-0.06	0.04	0.02	0.03	0.01	0.01	0	0	-0.04	-0.05	0.06	0.06	0.03	0.05	-0.02	-0.05	0	0	-0.01	-0.01	-0.06	0.08	0.04	-0.03	0.07	-0.03	-0.11	0	0	0.01	0.02	0.09	-0.02	-0.05	-0.03	0.11	0.02	0.02	0.01	0.03	-0.04	1	-0.05	0	0.04	-0.01	-0.02
PC45	-0.02	0.03	0	0.07	-0.03	0.06	0.01	-0.05	0.03	-0.03	0	0.03	0	0	0.01	-0.08	-0.04	0.04	-0.04	-0.09	-0.01	0.06	-0.01	0.06	-0.01	-0.08	0.11	-0.07	0.03	-0.04	0.04	0.02	-0.04	0.01	0	0.01	-0.05	0.05	0.04	0.03	-0.01	0.02	-0.09	-0.05	1	0.01	-0.07	-0.04	0.02
PC46	0.02	0.01	0	-0.02	-0.03	0.04	-0.05	0.01	0.12	0.03	-0.01	-0.02	0.03	0.08	0.03	-0.02	0	0.1	0.01	0.02	-0.06	-0.05	0	-0.08	0.11	-0.04	0.01	-0.01	-0.04	-0.11	0.03	0.07	-0.03	0.06	-0.09	0.07	-0.04	0	0.04	-0.06	-0.07	0.03	0.04	0	0.01	1	-0.09	0	0.03
PC47	0.01	0	-0.01	-0.01	0.03	0.07	0.04	-0.07	0	0	-0.15	0.04	-0.06	-0.01	0.04	0	0.04	-0.04	0	0.05	0.05	-0.03	-0.06	0.03	-0.08	0.03	0.03	0.02	-0.04	-0.04	0.03	0.06	0.01	0.04	0.06	0.01	0.05	0	-0.03	0.12	0.01	-0.04	-0.01	0.04	-0.07	-0.09	1	0.02	0.01
PC48	0.02	0.03	0.01	0.02	-0.01	0.04	0.06	-0.03	0.03	-0.01	-0.01	-0.03	-0.05	-0.01	0.02	0.04	0.06	0.04	0.06	0.04	0	0.05	0.06	-0.02	0.03	0.01	-0.01	-0.01	0	-0.05	-0.03	0.08	0.02	-0.07	0	-0.02	-0.03	0.03	-0.01	-0.06	0.03	0.01	0.01	-0.01	-0.04	0	0.02	1	-0.02
PC49	0.04	0.02	-0.03	-0.04	0.01	-0.03	-0.02	-0.02	0.01	-0.01	-0.07	0.03	-0.08	0.01	0.04	-0.03	0.07	-0.02	-0.02	0.01	0.04	-0.01	0.02	0.02	-0.05	-0.04	0	0.08	-0.09	-0.01	0.07	0.07	0.02	0.01	-0.08	-0.04	0.06	0.07	-0.04	0.02	0.06	0	0.06	-0.02	0.02	0.03	0.01	-0.02	1
PC50	-0.03	-0.02	-0.01	0.08	-0.03	0.03	0	0.08	-0.02	0	0.05	0	0.02	0.03	-0.01	-0.04	0.05	0	-0.04	-0.05	0.03	0.04	-0.04	0.04	0.05	0.02	0.01	-0.01	0.06	0.03	0.02	0.03	0.04	0.03	0.02	-0.09	-0.02	-0.04	-0.02	0.18	0.04	-0.08	-0.1	0.01	0.05	-0.07	0.06	-0.05	-0.02
PC51	-0.01	-0.01	0.01	-0.03	-0.06	0.03	0.02	0	-0.03	0.06	0	-0.01	-0.07	0.09	0.01	0.01	0.01	0.02	-0.01	-0.02	0.02	0	-0.01	0.02	0.02	0.02	0.03	0.01	-0.04	-0.03	0.07	0.01	0	0.08	-0.02	0.09	0.06	0.07	-0.01	0.01	0.04	0.02	0.02	0.01	0.03	0.07	-0.01	0.02	0.02
PC52	0.05	-0.05	0.02	-0.04	0.05	-0.04	0.02	0.04	-0.02	0.01	0.02	0.01	-0.05	0.04	-0.01	-0.04	0.02	-0.02	0	0	-0.05	-0.02	-0.04	0.02	0.02	0.01	0.03	-0.01	0.04	-0.07	0.04	-0.07	-0.03	0.01	0.11	-0.03	0.09	-0.01	-0.08	-0.05	-0.02	-0.06	-0.09	0.04	0.08	0.01	-0.07	0.02	-0.01
PC53	-0.05	-0.01	-0.04	0.05	0	-0.03	-0.01	-0.02	0.05	-0.08	0.04	0.04	0.03	-0.03	-0.02	0.02	0.02	0.03	0.05	-0.04	-0.02	-0.06	0.02	-0.02	-0.02	-0.04	0	0.01	-0.03	0.01	0.01	0.06	-0.03	0.01	0.03	0.04	-0.08	0.12	-0.05	-0.01	0.02	-0.02	-0.12	0.01	0.11	0.06	-0.07	-0.02	0.02
PC54	0	0	-0.04	0.01	-0.04	-0.02	-0.01	-0.03	-0.09	0.07	0.05	0.02	0	0.03	-0.03	-0.04	0.01	0	0.03	0.01	0.02	-0.04	0.04	-0.02	0.02	-0.05	0.01	-0.09	0	0.01	-0.04	0.05	0	-0.05	0	0.04	0.01	-0.03	-0.02	0.11	0.08	0.01	-0.1	0.03	-0.02	-0.01	-0.03	0.02	0.05
PC55	0.04	-0.03	0	-0.07	-0.01	-0.01	0	-0.05	0.02	-0.01	-0.08	0.08	-0.06	0.05	-0.05	0.03	-0.03	-0.02	-0.01	0.03	-0.02	-0.05	-0.09	-0.05	-0.15	-0.11	-0.02	0.05	-0.03	-0.06	0.03	0.05	-0.05	0.04	0.01	0.07	0	-0.03	0.05	0.12	0	-0.01	0.03	-0.02	0.02	-0.02	0.01	-0.07	-0.04
PC56	0.01	0.04	0.01	0.02	0.02	0.03	0.04	-0.02	-0.03	-0.02	0.01	-0.02	-0.04	-0.02	0	-0.05	-0.02	-0.05	-0.04	0.03	-0.05	0.01	-0.01	-0.01	0.01	0.01	0.02	-0.03	0.02	0.04	0.02	-0.02	0.01	-0.03	-0.02	0.02	-0.03	0.07	0.02	-0.04	0.02	-0.01	0	-0.09	-0.02	0.03	-0.02	0	-0.03
PC57	0.05	0	-0.04	0.02	-0.03	-0.06	0.02	-0.07	-0.03	0.01	-0.02	0.01	-0.05	0.02	-0.01	-0.05	0	0.03	-0.1	0.01	-0.03	0.04	0	0.03	0.01	-0.04	0.1	0.03	-0.04	-0.01	0.04	0.05	-0.06	-0.05	-0.09	-0.06	0.08	0.06	-0.01	-0.01	0.12	-0.04	-0.01	-0.02	0.1	0.04	-0.01	0.04	0.09
PC58	-0.07	0.03	0.04	-0.05	-0.02	0.04	0.06	0.01	-0.05	-0.02	0	0.02	0.04	-0.1	-0.04	-0.07	0.04	0	-0.03	0.06	-0.03	0.02	0.08	-0.03	-0.02	-0.05	0.05	-0.02	0.04	-0.04	0	0.02	-0.03	-0.07	-0.04	-0.03	-0.1	-0.03	-0.17	-0.06	0.02	-0.03	0.01	-0.07	0.03	-0.08	-0.02	0.02	-0.05
PC59	-0.03	-0.04	0.02	0.03	0.04	0.01	0.02	-0.01	0.05	-0.05	-0.03	0.05	0.05	0.04	-0.01	-0.02	-0.02	0	-0.06	0	-0.02	-0.02	-0.11	0.02	0.04	-0.02	0.02	0.03	-0.03	0.04	0.05	-0.06	0.07	0.01	0.02	0.05	0.01	0	0.03	0.06	-0.05	0	-0.04	-0.02	0.09	0.02	0.03	-0.09	-0.02
PC60	-0.02	0.03	0	0.01	-0.03	-0.03	0	-0.03	-0.04	0.03	-0.01	-0.11	0.05	-0.08	0.04	-0.04	0.07	0.08	-0.06	0.06	-0.03	0	-0.05	0.01	0.1	0.01	0.05	0.03	-0.04	-0.02	-0.1	0.04	0.05	-0.05	-0.04	-0.07	0.02	0.1	-0.03	-0.05	-0.01	-0.02	0.02	-0.02	-0.03	0.01	0.04	0.06	0
PC61	0.05	-0.03	0	0.05	-0.07	0.03	-0.07	0.07	0.06	0.02	-0.01	0.05	-0.09	0.02	-0.03	-0.02	-0.02	0.04	0.06	0.09	-0.01	-0.02	0	0.05	-0.02	0.09	0.09	-0.04	0.06	-0.04	-0.02	-0.02	-0.01	0.04	-0.02	-0.02	-0.03	0.02	0.03	0.06	-0.03	0.02	-0.06	0	0.06	0	0.07	0.01	0.05
PC62	-0.02	-0.01	0.03	-0.04	0.01	0.01	-0.02	0.07	0.05	0.03	-0.1	-0.05	-0.05	-0.01	0.04	0.06	-0.01	-0.01	0	-0.01	0.02	0.01	0.04	-0.03	0.03	0	-0.02	0	0.03	0.06	0.03	0.03	0.04	0.03	-0.01	0	0	-0.02	0.03	0	-0.04	-0.03	0.02	-0.04	-0.05	0.1	0.06	0	0.09
PC63	-0.02	0.01	-0.04	-0.01	0.01	0.03	-0.01	-0.06	0.03	-0.03	0.02	0.04	0	-0.07	0.01	0.01	-0.04	-0.07	-0.02	-0.01	0	-0.05	0.03	0.03	-0.04	0	-0.01	0.05	-0.01	0.04	0.05	0.02	0.02	0	0	0.09	0.02	-0.01	0.04	0.08	0.06	-0.04	0.03	0.02	0	-0.05	0.03	-0.03	0.05
PC64	0	0.03	0.02	0	-0.05	0	-0.03	-0.02	0.02	0.02	0.02	-0.01	0.05	0.01	-0.06	-0.04	0.04	-0.07	0.01	0.06	-0.12	0.01	-0.03	0.01	0.01	-0.01	0.02	0.01	-0.01	-0.04	0.01	-0.06	0.02	-0.01	-0.02	-0.01	-0.04	0.01	-0.05	-0.01	0.01	0.07	-0.04	0.04	-0.04	0	-0.01	-0.01	0.01
PC65	0.01	0	-0.02	-0.01	-0.07	0.04	0.01	0.05	0.01	-0.04	0.01	-0.1	0.01	0.02	0.02	-0.06	-0.09	0.04	-0.03	-0.03	-0.02	0.03	0.01	0.04	-0.02	-0.02	0.03	0.05	-0.01	-0.06	-0.03	0.07	-0.01	0.06	0.04	0	-0.09	-0.01	0.03	0	-0.04	0.03	-0.02	0.11	0.06	-0.04	-0.01	-0.06	-0.08
PC66	0.03	-0.03	0.01	0.07	-0.01	-0.03	-0.01	0.03	0.01	-0.02	-0.02	-0.01	0.02	0	0.01	-0.03	0.01	-0.01	0.01	0	-0.02	-0.03	0.02	-0.04	-0.05	-0.01	0.06	0	0	0	0.02	0.08	0.02	-0.02	0.03	-0.04	-0.01	-0.03	-0.04	0.06	-0.03	0.01	0	-0.01	0.01	-0.07	0.02	-0.03	0.01
PC67	0.03	0	0.02	0.03	0.01	0	0	0.02	0	0	-0.03	0.01	0	0.02	-0.08	0.08	-0.05	-0.06	0.04	0.03	-0.01	0.01	0.01	-0.01	0.05	-0.04	0	0.03	0.01	0.07	0.02	-0.06	-0.02	-0.03	-0.01	0.03	0.03	-0.02	0.01	0.01	0.01	-0.01	0	0.04	-0.01	0.03	-0.05	-0.05	-0.01
PC68	-0.09	0.03	-0.01	0.03	-0.03	0	0.02	0.02	0.01	-0.01	-0.01	0	0	-0.02	0.07	0.02	-0.04	0.03	-0.05	-0.03	0.04	0.01	-0.08	0.01	0.01	0.07	-0.08	0.03	0	0.06	0.07	0.01	-0.05	0.01	-0.03	-0.04	-0.02	0.08	-0.06	-0.01	-0.02	0.01	-0.05	-0.04	0.04	-0.05	-0.02	-0.05	0.04
PC69	0.03	-0.03	-0.04	-0.04	-0.05	0	0.03	-0.02	0.05	0.05	-0.01	0	0	-0.02	-0.05	-0.03	0.01	-0.02	-0.08	-0.03	0.05	0.01	0	0.06	-0.04	0.01	0.04	0.04	-0.05	0.01	-0.03	0.04	0.03	0	0.03	0.02	-0.04	-0.01	0.02	0.06	0.04	0.04	0	0.01	0.04	0.06	0.01	-0.03	0.02
PC70	0.04	0.03	-0.04	-0.02	0.02	-0.03	-0.01	-0.02	-0.07	0.01	0.03	-0.01	0.01	0.01	-0.06	0.01	-0.03	-0.01	-0.05	0.02	-0.02	0	0.02	0.08	-0.08	-0.02	0.04	-0.01	-0.06	-0.06	0.03	0.06	0.02	-0.02	0.02	0.1	0.04	-0.01	0	0.02	-0.06	-0.01	-0.02	-0.03	-0.02	-0.06	0	-0.04	0.05
PC71	0.03	-0.05	0.01	-0.04	-0.01	-0.07	0.05	0	0.03	-0.03	0.05	0.01	0.01	0.12	0.03	0.02	-0.03	0.06	-0.01	0.04	0.03	0	0.11	0	0.03	-0.05	-0.07	-0.05	-0.03	0.03	0	-0.03	0.02	0.06	0.02	0.03	0.09	0.06	-0.03	0.04	-0.08	-0.07	0	0.03	0.04	0	-0.01	0.01	0.05
PC72	0.02	0.04	-0.02	-0.03	0.03	-0.05	0.03	0.01	-0.05	-0.01	0.02	0.04	0	0.02	-0.04	0.04	0	-0.02	-0.03	0.11	0.02	0.01	0.05	0.05	-0.09	-0.01	0.02	0.01	-0.01	-0.03	0.02	-0.04	0.04	0.03	0.01	0.07	0.04	0.02	0.02	-0.06	0.03	0.03	0.04	-0.02	-0.01	-0.01	-0.05	0.03	0.01
PC73	0.01	0.02	-0.02	0.06	0	-0.06	0.01	-0.05	0	0.05	0.04	-0.01	-0.02	-0.01	0.01	0.02	0.03	-0.01	-0.06	-0.1	0.02	0	0	-0.11	-0.01	0.04	0.03	0.08	-0.05	0.06	-0.02	-0.06	-0.02	0.08	0.07	0	0.03	-0.08	0	0.04	0.02	0.01	0.02	-0.04	0.02	0.04	-0.07	-0.02	-0.02
PC74	-0.02	0.04	-0.04	-0.02	-0.05	-0.04	0	0.02	-0.04	0.02	-0.02	-0.04	0.06	-0.02	-0.02	0.03	-0.01	0	-0.07	0.01	0.01	0.03	-0.04	0.01	-0.03	-0.03	-0.02	0.04	0.05	0.03	-0.01	-0.07	0.03	-0.02	0.03	-0.07	0.04	0.02	0.01	0	0.04	-0.08	-0.01	-0.03	-0.11	0.02	0	-0.01	-0.01
PC75	0	-0.06	-0.03	0.03	0.1	0.08	0	0	0.06	0.09	0.1	0.1	0.1	-0.07	-0.12	-0.05	-0.01	-0.04	-0.02	0.03	0	0.01	-0.01	0.07	0	0.07	-0.05	0.02	-0.07	0.01	-0.14	-0.08	0.06	0.05	-0.05	-0.02	0	0.05	0.01	-0.07	0.06	0.08	0.02	0.02	-0.05	-0.07	-0.05	-0.03	-0.02
PC76	0.04	-0.09	0.09	-0.03	-0.02	-0.02	0.02	0.01	0.02	0.04	-0.03	0.07	-0.06	0.01	0	-0.05	-0.04	-0.02	0.11	0.01	0	-0.05	0.03	0.07	0.07	-0.03	-0.05	-0.03	0.02	-0.06	0.06	-0.01	-0.01	0.04	0.01	0.02	0	0.02	0.07	-0.02	0.07	0.09	-0.04	-0.04	0.02	0.06	0.01	-0.06	0.06
PC77	-0.04	-0.04	0.02	0.04	-0.05	-0.04	0	0.08	0.04	-0.05	0	-0.03	-0.11	0.07	0.01	0.03	-0.02	0.03	-0.16	0.04	0.04	0.08	0.11	-0.03	0.05	0.04	0.01	0.06	-0.01	0.02	-0.04	0.04	-0.03	0.04	-0.04	0.06	0.04	-0.02	0.01	-0.04	0	-0.03	-0.02	-0.02	0.1	0.13	-0.07	-0.08	-0.02
PC78	0.03	0.01	0.04	0.01	-0.01	0	-0.08	0.12	-0.05	0.1	0.06	-0.15	0.04	0.03	-0.14	0.06	0.08	-0.06	0.1	0.03	0	-0.04	-0.04	-0.03	-0.01	-0.06	0	-0.01	0.05	0.03	-0.09	-0.08	0.01	0.05	-0.06	0.09	0.06	-0.05	0.03	-0.01	-0.05	-0.02	0	0.03	-0.06	0.1	-0.12	-0.02	-0.07
PC79	-0.02	0.02	0.04	0.15	-0.07	-0.07	0.01	0.01	0.01	0	-0.13	-0.02	-0.01	0.02	0.07	-0.04	0.01	0.05	-0.02	-0.04	-0.03	0.07	-0.05	-0.02	-0.07	-0.06	0.03	0.03	0.02	-0.02	-0.01	0.05	-0.07	-0.02	-0.01	-0.01	0.04	0.01	0.05	-0.01	-0.08	-0.04	-0.02	-0.02	0.05	-0.06	-0.02	0.02	0.05
PC80	-0.03	0.07	0.04	0.01	0.08	0.06	0.05	-0.08	0.14	0.06	-0.18	-0.01	-0.02	0.02	0.08	0.03	0.02	-0.07	-0.08	-0.04	0.06	-0.02	-0.01	0	-0.04	0.01	-0.06	-0.04	-0.08	-0.03	0.02	0.04	0.01	0.02	-0.07	-0.09	0.02	0.02	0.15	-0.02	0.06	0	0.07	0	0	0.06	-0.04	0.11	0.08
PC81	0.06	0.02	-0.03	-0.03	-0.08	0.07	0.06	0	0.05	-0.06	-0.02	-0.07	0.1	0.05	-0.01	0.07	-0.04	0.02	-0.12	0.01	0.03	0.02	0.04	-0.1	0	-0.03	0.04	-0.02	-0.01	0.03	-0.03	-0.02	0.01	-0.01	0.09	0.03	0	0.04	-0.03	0.02	-0.04	-0.02	-0.05	0.02	0.03	0.03	0.04	0.07	0
PC82	-0.06	-0.1	-0.02	-0.07	0	-0.02	-0.01	0.02	0.11	0.01	0.03	0.05	0.08	-0.02	0.04	0.03	0.09	0.02	-0.1	0.04	0.03	-0.02	-0.04	0.04	-0.01	0.02	0.04	0.02	-0.13	0.06	-0.06	-0.02	-0.03	0.08	0.09	0	0.05	0.04	0.03	0	-0.01	-0.03	-0.07	-0.07	0.05	-0.09	0	0.01	0.03
PC83	0.06	0.01	-0.03	-0.01	0.1	0.11	0.06	-0.14	0.02	0.11	-0.09	0.03	0.06	0	-0.08	0.04	-0.01	-0.02	0.04	0.01	-0.01	-0.03	-0.08	0.09	-0.02	-0.02	0.06	-0.07	0	0.02	0.05	0.03	0.06	-0.08	-0.03	0	-0.05	0.02	0.05	0	0.01	0.09	0.02	0.1	-0.02	-0.04	0.09	0.11	-0.03
PC84	0.04	-0.09	0.04	0.03	-0.02	-0.1	-0.01	0.12	0.12	0.05	0.05	-0.01	0.06	-0.01	-0.02	-0.16	0	0.09	0.01	0.03	-0.05	-0.02	-0.01	-0.1	0.07	0.01	0.01	0.06	-0.14	-0.17	-0.01	0.02	-0.17	0.16	0.04	0.13	0.04	-0.01	0.01	0.04	-0.03	0.13	0	0.06	0.04	0.23	-0.09	0.04	0.06
PC85	-0.39	0.64	0.21	-0.1	-0.13	0.13	0.03	0.21	-0.15	-0.07	0.03	0.12	0.1	0.06	-0.05	0.03	-0.15	-0.06	0.01	-0.03	0.02	0.01	0.07	0.04	-0.01	-0.13	0.1	-0.11	0.08	-0.01	-0.07	-0.01	0.03	-0.04	0	0.05	-0.09	-0.04	-0.08	0.1	0.04	0.13	0.01	-0.01	0.07	-0.08	0.12	-0.02	-0.12
treatment	-0.07	-0.01	0.19	-0.09	0.01	0.18	0.53	0.06	0.23	-0.15	0.02	-0.05	0.09	-0.01	-0.1	-0.15	-0.07	-0.04	-0.06	0.01	-0.02	0.07	0.18	-0.06	-0.14	0.03	-0.24	0.2	0.07	0	-0.17	-0.03	-0.13	0.1	-0.05	0.13	-0.07	0.02	0.04	0.15	0.05	0.13	0.07	-0.04	0.01	-0.07	0.04	0.01	0.01
temp	-0.11	-0.06	0.18	-0.05	-0.02	0.14	0.54	0.09	0.26	-0.12	0	-0.01	0.08	0.03	-0.16	-0.27	-0.09	-0.06	-0.04	0.06	0.02	0.06	0.13	-0.07	-0.1	-0.05	-0.3	0.07	0	0.02	-0.1	0.01	-0.11	0.09	-0.07	0.13	-0.1	0.09	0.07	0.03	0.09	0.22	0.14	-0.02	0.02	-0.05	-0.02	-0.02	0
pco2	0.08	0.12	0.06	-0.09	0.07	0.12	0.07	-0.05	-0.03	-0.1	0.07	-0.09	0.02	-0.09	0.08	0.21	0.02	0.04	-0.05	-0.1	-0.1	0.04	0.15	-0.01	-0.09	0.16	0.08	0.31	0.17	-0.06	-0.16	-0.09	-0.06	0.03	0.03	0.02	0.04	-0.14	-0.05	0.28	-0.07	-0.17	-0.12	-0.05	-0.02	-0.05	0.12	0.06	0.02
timepoint	-0.2	0.33	0.09	-0.05	0.51	-0.36	0.18	-0.05	0.07	-0.02	0.14	0	-0.17	0.09	0.02	0.19	-0.06	0.22	0.04	0.15	0.08	0	0	0.2	0	0	-0.13	0.09	-0.02	-0.07	-0.03	0.04	-0.11	-0.1	0.09	-0.08	0.18	0.05	0	-0.11	0.01	0	0.08	-0.05	0.07	-0.05	-0.02	-0.09	0.11
reef	0.24	-0.19	-0.2	0.05	-0.14	0	-0.02	-0.24	0.2	-0.02	-0.08	0.11	0	0.14	-0.27	0.08	0.02	-0.2	0.05	-0.04	-0.11	-0.1	0.12	0.09	0.16	-0.15	-0.18	0.04	-0.06	-0.11	0.07	0.14	0.06	-0.07	-0.02	0.17	-0.08	0.12	-0.01	0.01	-0.06	0.02	-0.2	0.07	0.03	0.03	-0.11	-0.09	-0.05
ploidy	-0.81	0.12	-0.14	0.07	-0.1	0	-0.04	-0.03	0.11	-0.04	-0.1	0.04	0.01	0	0.02	0	-0.03	-0.01	-0.04	-0.02	0.09	-0.01	-0.02	-0.01	-0.03	0	0.01	-0.04	0	0.06	-0.02	0.02	0.01	0.06	0.01	-0.06	0	0.06	0.02	0.03	0.11	-0.01	-0.04	-0.02	0.03	0	0	-0.01	-0.02
group	0.9	-0.58	0.04	-0.05	0.17	-0.03	0.03	0.04	-0.09	0.04	0.05	-0.04	-0.03	0.03	-0.04	0.01	0.04	0.01	0.03	0.01	-0.08	-0.02	0.02	0.01	0.02	-0.01	-0.02	0.02	-0.02	-0.04	-0.01	-0.02	-0.01	-0.04	-0.02	0.03	0.01	-0.04	-0.01	-0.03	-0.12	-0.02	0.03	0.02	-0.05	-0.01	0	0	0.01
[truncated: 43 more columns]

## Sheet: Table_S4
Table S4. Table of Spearman correlation coefficients between principal components scores for each sample, computed from cpm-transform counts of 22,587 genes in 132 M. capitata samples, and the sample's attributes, including treatment (combined temperature and CO2), temperature, CO2, timepoint, reef, and tank.
	PC1	PC2	PC3	PC4	PC5	PC6	PC7	PC8	PC9	PC10	PC11	PC12	PC13	PC14	PC15	PC16	PC17	PC18	PC19	PC20	PC21	PC22	PC23	PC24	PC25	PC26	PC27	PC28	PC29	PC30	PC31	PC32	PC33	PC34	PC35	PC36	PC37	PC38	PC39	PC40	PC41	PC42	PC43	PC44	PC45	PC46	PC47	PC48	PC49
PC1	1	-0.04	-0.06	0.01	0.03	-0.02	-0.01	-0.03	0.01	0.04	-0.02	-0.04	0	-0.01	0.01	-0.01	0.03	0.02	0.03	0.01	-0.04	0.03	0.03	-0.01	0.04	0.01	0.02	0.01	0.04	0.04	0	0	0	-0.01	-0.03	0.01	0	0.02	0	-0.02	-0.01	0.02	-0.01	0	0.01	0.01	-0.02	0.02	-0.02
PC2	-0.04	1	0.15	-0.03	-0.03	0.09	0	0.01	-0.01	0.09	0	0.04	0.03	0.01	0.04	-0.08	0.02	0.02	0.07	0.01	-0.01	0.01	-0.01	-0.02	-0.06	-0.06	-0.02	-0.03	0	0.04	0.01	0.01	0	-0.01	0.02	0	0.01	0.03	-0.03	-0.04	0.01	0.07	0.03	-0.02	0.02	0	-0.01	-0.01	0.08
PC3	-0.06	0.15	1	-0.06	0.06	-0.26	0.01	-0.03	-0.03	-0.07	0.06	0	0.04	-0.03	0.03	0.13	0.01	0.03	-0.03	0.01	-0.02	-0.06	0	0	0.06	0.06	0.02	-0.03	-0.03	-0.04	-0.01	-0.05	-0.03	0.01	0	-0.04	0.04	-0.06	-0.06	-0.02	-0.02	-0.08	-0.03	0.02	0.03	-0.01	-0.05	0.01	0.01
PC4	0.01	-0.03	-0.06	1	-0.02	-0.07	-0.03	-0.04	0.11	0.04	-0.04	-0.08	0.07	0.02	-0.03	0.02	-0.03	-0.04	-0.06	0.02	0	0.04	0.05	0.01	0.05	-0.03	-0.04	0.02	0	-0.02	0.02	0.01	-0.02	-0.04	0.01	0	0.02	-0.02	-0.06	-0.03	-0.03	0.06	0.01	-0.01	0	-0.01	0.01	-0.03	0
PC5	0.03	-0.03	0.06	-0.02	1	0.02	0	-0.06	0.02	-0.03	-0.01	-0.01	-0.03	0.02	-0.02	-0.01	0.05	0.05	-0.01	0.01	0	-0.07	0.02	0.01	0.04	0.05	-0.05	-0.02	0	0.01	-0.02	0.01	0	0.04	-0.04	0.03	0	0	0	-0.03	-0.01	0.01	0.01	0.02	-0.02	-0.02	-0.06	0.02	0.01
PC6	-0.02	0.09	-0.26	-0.07	0.02	1	0.02	-0.08	-0.08	-0.02	0.04	0.05	0.1	-0.04	-0.02	0.09	0.02	0.08	0.11	0.07	0	-0.05	-0.01	-0.01	-0.07	0	0.04	-0.05	-0.02	-0.01	-0.05	-0.04	-0.03	0.02	-0.05	0.01	0.01	-0.01	0.04	-0.01	0.02	-0.05	0.02	0.05	-0.01	-0.05	0	-0.02	-0.03
PC7	-0.01	0	0.01	-0.03	0	0.02	1	0.02	0.03	0.04	-0.05	0.02	-0.02	-0.06	-0.01	-0.04	0.05	0.02	0.01	0.07	-0.02	0.04	0.05	0	0.05	-0.05	-0.01	-0.04	0.04	0.01	0	-0.01	-0.04	-0.06	-0.01	-0.04	0.03	-0.03	0	-0.01	0	-0.01	-0.03	-0.01	0.01	-0.02	-0.01	-0.03	0.01
PC8	-0.03	0.01	-0.03	-0.04	-0.06	-0.08	0.02	1	0.02	0.01	-0.03	-0.04	0.01	0.01	0.05	-0.06	0.04	-0.01	0.01	0.01	-0.04	0.01	-0.02	0	0.02	0.04	0.03	0.01	0.01	-0.02	0.01	-0.01	-0.03	-0.03	-0.02	-0.02	0.02	-0.01	0.03	0.01	0	-0.03	0.01	0.05	-0.02	0	-0.06	0	-0.01
PC9	0.01	-0.01	-0.03	0.11	0.02	-0.08	0.03	0.02	1	0.01	0.07	0	-0.04	-0.08	0.04	0.06	0	-0.06	-0.14	0.01	-0.03	0.05	-0.01	-0.01	-0.05	-0.06	0.03	0.01	0	0.02	-0.01	0.01	-0.01	-0.01	0.01	0.02	0	-0.02	-0.04	-0.02	-0.02	0.04	0	0.03	0	-0.02	-0.06	0.03	0
PC10	0.04	0.09	-0.07	0.04	-0.03	-0.02	0.04	0.01	0.01	1	-0.19	-0.05	0.04	0.02	0.03	0.02	0.04	0	-0.02	0.02	0.07	0.06	0.05	0.01	0.03	-0.06	-0.02	-0.07	0.04	0.07	-0.03	0.01	0.01	-0.03	0.05	0.03	-0.07	-0.04	-0.01	0	0.05	0.02	0.02	0.01	-0.01	0.04	-0.03	-0.01	-0.02
PC11	-0.02	0	0.06	-0.04	-0.01	0.04	-0.05	-0.03	0.07	-0.19	1	0.07	0.06	0.02	-0.04	0.01	-0.08	0.05	-0.02	0.02	0.04	-0.03	-0.07	-0.03	-0.02	-0.03	0.08	-0.02	-0.08	-0.01	0.02	-0.01	-0.05	-0.01	-0.02	0.02	0	0	0	0.02	0.05	0.05	0.02	-0.03	-0.04	-0.03	0.04	0.01	-0.04
PC12	-0.04	0.04	0	-0.08	-0.01	0.05	0.02	-0.04	0	-0.05	0.07	1	0.01	0.04	0	-0.09	0.01	0.06	0.04	-0.04	-0.02	-0.01	0.04	-0.02	0.04	-0.06	0.02	-0.01	0.01	-0.02	0.04	0.04	-0.06	-0.03	-0.01	0.07	-0.05	0.01	0	0	-0.06	-0.03	0.04	-0.01	0.01	-0.01	0	-0.04	0.06
PC13	0	0.03	0.04	0.07	-0.03	0.1	-0.02	0.01	-0.04	0.04	0.06	0.01	1	-0.02	0.03	-0.02	0.03	0.08	-0.07	0.01	0.03	-0.03	0.06	0.04	-0.03	0.02	-0.04	-0.05	0.01	-0.01	0	-0.01	0	0.02	-0.09	0.04	-0.02	0.02	0.02	-0.04	0	0.02	-0.04	0	-0.01	0.02	-0.01	-0.04	0
PC14	-0.01	0.01	-0.03	0.02	0.02	-0.04	-0.06	0.01	-0.08	0.02	0.02	0.04	-0.02	1	-0.03	-0.02	-0.03	-0.01	-0.09	0.02	0.03	0.09	0.01	-0.03	-0.01	-0.05	-0.04	-0.06	-0.01	-0.06	0.05	0	-0.04	-0.02	0.01	0	-0.05	-0.01	0	-0.02	0	0.03	0.06	-0.03	-0.04	0	-0.03	0.02	-0.01
PC15	0.01	0.04	0.03	-0.03	-0.02	-0.02	-0.01	0.05	0.04	0.03	-0.04	0	0.03	-0.03	1	0.09	-0.02	-0.03	0.02	-0.05	-0.06	-0.04	0.04	-0.03	0.01	-0.06	-0.03	-0.01	0.07	0.04	0.04	0	-0.03	0.01	0.07	0.02	0.02	0	0.01	0.02	0.04	0	0	0	0.03	-0.03	0.06	-0.03	-0.04
PC16	-0.01	-0.08	0.13	0.02	-0.01	0.09	-0.04	-0.06	0.06	0.02	0.01	-0.09	-0.02	-0.02	0.09	1	0.08	-0.01	-0.01	-0.01	-0.04	0	0	0.02	-0.02	-0.01	0.05	0.01	-0.06	0.01	0.09	-0.02	-0.01	0.02	-0.02	-0.01	-0.06	0.03	0.02	0	0.02	0.04	0.01	-0.08	0.02	0.04	0	0.1	0.01
PC17	0.03	0.02	0.01	-0.03	0.05	0.02	0.05	0.04	0	0.04	-0.08	0.01	0.03	-0.03	-0.02	0.08	1	0.04	0.07	-0.01	-0.02	0.03	0.08	0.01	-0.04	-0.06	0	-0.07	-0.03	0.03	0.01	0.01	0.04	0.01	-0.04	-0.02	-0.02	0.03	0	-0.01	-0.02	-0.05	0	0.01	0	0.05	0.01	-0.01	0.05
PC18	0.02	0.02	0.03	-0.04	0.05	0.08	0.02	-0.01	-0.06	0	0.05	0.06	0.08	-0.01	-0.03	-0.01	0.04	1	-0.04	0.1	0.01	0	-0.03	0.04	-0.03	0	-0.06	-0.02	-0.06	-0.02	0	-0.04	-0.05	-0.02	-0.05	-0.04	0	0	0	-0.01	-0.01	0.01	0.08	0.07	0.01	0	-0.02	0.03	0
PC19	0.03	0.07	-0.03	-0.06	-0.01	0.11	0.01	0.01	-0.14	-0.02	-0.02	0.04	-0.07	-0.09	0.02	-0.01	0.07	-0.04	1	-0.11	-0.07	0.06	-0.04	-0.08	0.04	0	-0.01	0.01	-0.02	-0.02	0.03	-0.03	-0.1	-0.08	0.06	-0.04	0.04	-0.05	0.02	0.01	0.03	-0.04	0	0	0.01	-0.09	-0.03	0.04	0.02
PC20	0.01	0.01	0.01	0.02	0.01	0.07	0.07	0.01	0.01	0.02	0.02	-0.04	0.01	0.02	-0.05	-0.01	-0.01	0.1	-0.11	1	-0.04	-0.06	0.03	-0.01	-0.1	-0.04	-0.04	0.09	-0.04	0.06	0.01	-0.01	0	-0.02	0.06	-0.01	-0.02	-0.06	0.05	-0.04	0.01	-0.05	0	0.03	0.02	-0.02	0.03	-0.03	-0.05
PC21	-0.04	-0.01	-0.02	0	0	0	-0.02	-0.04	-0.03	0.07	0.04	-0.02	0.03	0.03	-0.06	-0.04	-0.02	0.01	-0.07	-0.04	1	-0.04	0.06	0.06	0	0.03	0.03	-0.01	0.02	-0.05	-0.03	-0.02	0.02	0.01	0.01	0.02	0	-0.02	0.05	0.03	0.03	-0.04	0	-0.01	-0.01	-0.03	0.02	0.02	-0.02
PC22	0.03	0.01	-0.06	0.04	-0.07	-0.05	0.04	0.01	0.05	0.06	-0.03	-0.01	-0.03	0.09	-0.04	0	0.03	0	0.06	-0.06	-0.04	1	-0.03	0.03	0.02	-0.02	-0.01	0.02	0	0.01	-0.03	-0.01	-0.02	0.05	0	0.05	-0.01	-0.04	-0.02	-0.02	0.02	-0.05	0.04	-0.02	0.02	-0.03	0.01	-0.02	0.06
PC23	0.03	-0.01	0	0.05	0.02	-0.01	0.05	-0.02	-0.01	0.05	-0.07	0.04	0.06	0.01	0.04	0	0.08	-0.03	-0.04	0.03	0.06	-0.03	1	-0.06	-0.03	-0.01	-0.02	-0.01	0.09	-0.02	-0.03	0	-0.05	0	-0.07	0.02	-0.04	0	0	0.05	0.02	-0.03	0.05	-0.04	0.04	0.03	0.01	-0.04	-0.02
PC24	-0.01	-0.02	0	0.01	0.01	-0.01	0	0	-0.01	0.01	-0.03	-0.02	0.04	-0.03	-0.03	0.02	0.01	0.04	-0.08	-0.01	0.06	0.03	-0.06	1	0.06	0.02	0.01	-0.04	0.02	0.01	0	-0.08	-0.01	0.01	-0.03	0.02	0.02	0.07	-0.02	0.02	0.01	0.08	-0.01	-0.03	-0.02	0.04	-0.06	0.02	0.02
PC25	0.04	-0.06	0.06	0.05	0.04	-0.07	0.05	0.02	-0.05	0.03	-0.02	0.04	-0.03	-0.01	0.01	-0.02	-0.04	-0.03	0.04	-0.1	0	0.02	-0.03	0.06	1	0.07	-0.06	-0.01	0.01	-0.02	-0.05	0.03	0	0.04	0	-0.02	-0.01	0	-0.06	0.01	-0.02	0.01	0.02	0.02	0.02	-0.04	0.01	-0.07	-0.01
PC26	0.01	-0.06	0.06	-0.03	0.05	0	-0.05	0.04	-0.06	-0.06	-0.03	-0.06	0.02	-0.05	-0.06	-0.01	-0.06	0	0	-0.04	0.03	-0.02	-0.01	0.02	0.07	1	-0.02	-0.02	0.04	0.01	0.02	-0.05	0.06	0.02	-0.02	-0.04	-0.01	0.02	0.03	-0.01	-0.02	0	0.02	0.01	0.02	-0.02	-0.04	-0.04	-0.03
PC27	0.02	-0.02	0.02	-0.04	-0.05	0.04	-0.01	0.03	0.03	-0.02	0.08	0.02	-0.04	-0.04	-0.03	0.05	0	-0.06	-0.01	-0.04	0.03	-0.01	-0.02	0.01	-0.06	-0.02	1	0.03	-0.01	-0.05	0.01	0.01	0.07	-0.06	0.04	-0.11	0	0.04	-0.04	-0.05	0.01	-0.02	-0.03	-0.01	-0.02	-0.03	-0.01	0.03	-0.03
PC28	0.01	-0.03	-0.03	0.02	-0.02	-0.05	-0.04	0.01	0.01	-0.07	-0.02	-0.01	-0.05	-0.06	-0.01	0.01	-0.07	-0.02	0.01	0.09	-0.01	0.02	-0.01	-0.04	-0.01	-0.02	0.03	1	0.03	-0.04	0.03	0.02	0.02	0	0.04	-0.01	0.03	0.08	0.03	0	-0.06	0.09	-0.02	-0.03	0	0.01	-0.06	0.07	-0.03
PC29	0.04	0	-0.03	0	0	-0.02	0.04	0.01	0	0.04	-0.08	0.01	0.01	-0.01	0.07	-0.06	-0.03	-0.06	-0.02	-0.04	0.02	0	0.09	0.02	0.01	0.04	-0.01	0.03	1	-0.03	-0.08	0.03	0.05	0.01	0.02	-0.01	0.02	0.03	0.02	-0.02	0.04	0	0.01	0.04	-0.02	0.01	0.01	0.01	0.04
PC30	0.04	0.04	-0.04	-0.02	0.01	-0.01	0.01	-0.02	0.02	0.07	-0.01	-0.02	-0.01	-0.06	0.04	0.01	0.03	-0.02	-0.02	0.06	-0.05	0.01	-0.02	0.01	-0.02	0.01	-0.05	-0.04	-0.03	1	0.05	0.04	0.04	0.04	0.02	0.02	0	0	0	-0.11	0.05	0.05	0.03	-0.02	0.01	0.03	0.03	-0.02	-0.02
PC31	0	0.01	-0.01	0.02	-0.02	-0.05	0	0.01	-0.01	-0.03	0.02	0.04	0	0.05	0.04	0.09	0.01	0	0.03	0.01	-0.03	-0.03	-0.03	0	-0.05	0.02	0.01	0.03	-0.08	0.05	1	0.04	0.02	0.03	0.02	0.02	0.04	0	-0.04	0.04	0	-0.03	0.06	0.01	-0.06	0.02	0.02	0.04	0.04
PC32	0	0.01	-0.05	0.01	0.01	-0.04	-0.01	-0.01	0.01	0.01	-0.01	0.04	-0.01	0	0	-0.02	0.01	-0.04	-0.03	-0.01	-0.02	-0.01	0	-0.08	0.03	-0.05	0.01	0.02	0.03	0.04	0.04	1	0.01	0	0.03	-0.01	0.04	-0.01	0.02	-0.03	0	0.02	0	-0.03	0.04	0.04	0.03	-0.02	0.03
PC33	0	0	-0.03	-0.02	0	-0.03	-0.04	-0.03	-0.01	0.01	-0.05	-0.06	0	-0.04	-0.03	-0.01	0.04	-0.05	-0.1	0	0.02	-0.02	-0.05	-0.01	0	0.06	0.07	0.02	0.05	0.04	0.02	0.01	1	0.07	0.04	0	0	0.04	0.04	0	0.02	0.02	-0.05	0.03	-0.03	0.06	-0.02	0.02	0.03
PC34	-0.01	-0.01	0.01	-0.04	0.04	0.02	-0.06	-0.03	-0.01	-0.03	-0.01	-0.03	0.02	-0.02	0.01	0.02	0.01	-0.02	-0.08	-0.02	0.01	0.05	0	0.01	0.04	0.02	-0.06	0	0.01	0.04	0.03	0	0.07	1	0.03	0.01	-0.03	0.02	-0.03	-0.01	0.05	-0.03	-0.02	0.02	-0.03	-0.05	0.01	-0.05	0
PC35	-0.03	0.02	0	0.01	-0.04	-0.05	-0.01	-0.02	0.01	0.05	-0.02	-0.01	-0.09	0.01	0.07	-0.02	-0.04	-0.05	0.06	0.06	0.01	0	-0.07	-0.03	0	-0.02	0.04	0.04	0.02	0.02	0.02	0.03	0.04	0.03	1	-0.04	0.01	-0.02	-0.03	0.03	0.01	0	0	0.04	0.06	-0.01	0	0.06	-0.01
PC36	0.01	0	-0.04	0	0.03	0.01	-0.04	-0.02	0.02	0.03	0.02	0.07	0.04	0	0.02	-0.01	-0.02	-0.04	-0.04	-0.01	0.02	0.05	0.02	0.02	-0.02	-0.04	-0.11	-0.01	-0.01	0.02	0.02	-0.01	0	0.01	-0.04	1	0.04	0	0.04	-0.02	0	0.01	0.01	-0.02	0.01	0.02	0	0	-0.04
PC37	0	0.01	0.04	0.02	0	0.01	0.03	0.02	0	-0.07	0	-0.05	-0.02	-0.05	0.02	-0.06	-0.02	0	0.04	-0.02	0	-0.01	-0.04	0.02	-0.01	-0.01	0	0.03	0.02	0	0.04	0.04	0	-0.03	0.01	0.04	1	0	0.03	0.05	-0.01	-0.03	-0.04	0.03	0	-0.01	0.06	0.02	-0.02
PC38	0.02	0.03	-0.06	-0.02	0	-0.01	-0.03	-0.01	-0.02	-0.04	0	0.01	0.02	-0.01	0	0.03	0.03	0	-0.05	-0.06	-0.02	-0.04	0	0.07	0	0.02	0.04	0.08	0.03	0	0	-0.01	0.04	0.02	-0.02	0	0	1	0.01	0.02	-0.01	-0.02	0.01	0.02	-0.02	0.01	0.01	0.01	0.03
PC39	0	-0.03	-0.06	-0.06	0	0.04	0	0.03	-0.04	-0.01	0	0	0.02	0	0.01	0.02	0	0	0.02	0.05	0.05	-0.02	0	-0.02	-0.06	0.03	-0.04	0.03	0.02	0	-0.04	0.02	0.04	-0.03	-0.03	0.04	0.03	0.01	1	-0.04	0.01	-0.01	0.02	0	0.02	0.04	0.04	0.02	0.01
PC40	-0.02	-0.04	-0.02	-0.03	-0.03	-0.01	-0.01	0.01	-0.02	0	0.02	0	-0.04	-0.02	0.02	0	-0.01	-0.01	0.01	-0.04	0.03	-0.02	0.05	0.02	0.01	-0.01	-0.05	0	-0.02	-0.11	0.04	-0.03	0	-0.01	0.03	-0.02	0.05	0.02	-0.04	1	-0.02	-0.04	0.04	0.04	-0.02	0.03	0.01	0.06	-0.03
PC41	-0.01	0.01	-0.02	-0.03	-0.01	0.02	0	0	-0.02	0.05	0.05	-0.06	0	0	0.04	0.02	-0.02	-0.01	0.03	0.01	0.03	0.02	0.02	0.01	-0.02	-0.02	0.01	-0.06	0.04	0.05	0	0	0.02	0.05	0.01	0	-0.01	-0.01	0.01	-0.02	1	0.01	-0.07	0.02	0.02	-0.02	-0.01	0	-0.03
PC42	0.02	0.07	-0.08	0.06	0.01	-0.05	-0.01	-0.03	0.04	0.02	0.05	-0.03	0.02	0.03	0	0.04	-0.05	0.01	-0.04	-0.05	-0.04	-0.05	-0.03	0.08	0.01	0	-0.02	0.09	0	0.05	-0.03	0.02	0.02	-0.03	0	0.01	-0.03	-0.02	-0.01	-0.04	0.01	1	-0.05	0.02	0.02	0.02	-0.03	-0.02	0.01
PC43	-0.01	0.03	-0.03	0.01	0.01	0.02	-0.03	0.01	0	0.02	0.02	0.04	-0.04	0.06	0	0.01	0	0.08	0	0	0	0.04	0.05	-0.01	0.02	0.02	-0.03	-0.02	0.01	0.03	0.06	0	-0.05	-0.02	0	0.01	-0.04	0.01	0.02	0.04	-0.07	-0.05	1	0.04	-0.02	-0.03	0	0.02	0.04
PC44	0	-0.02	0.02	-0.01	0.02	0.05	-0.01	0.05	0.03	0.01	-0.03	-0.01	0	-0.03	0	-0.08	0.01	0.07	0	0.03	-0.01	-0.02	-0.04	-0.03	0.02	0.01	-0.01	-0.03	0.04	-0.02	0.01	-0.03	0.03	0.02	0.04	-0.02	0.03	0.02	0	0.04	0.02	0.02	0.04	1	0.02	-0.07	-0.07	-0.01	0.02
PC45	0.01	0.02	0.03	0	-0.02	-0.01	0.01	-0.02	0	-0.01	-0.04	0.01	-0.01	-0.04	0.03	0.02	0	0.01	0.01	0.02	-0.01	0.02	0.04	-0.02	0.02	0.02	-0.02	0	-0.02	0.01	-0.06	0.04	-0.03	-0.03	0.06	0.01	0	-0.02	0.02	-0.02	0.02	0.02	-0.02	0.02	1	0.01	-0.03	0.01	0.01
PC46	0.01	0	-0.01	-0.01	-0.02	-0.05	-0.02	0	-0.02	0.04	-0.03	-0.01	0.02	0	-0.03	0.04	0.05	0	-0.09	-0.02	-0.03	-0.03	0.03	0.04	-0.04	-0.02	-0.03	0.01	0.01	0.03	0.02	0.04	0.06	-0.05	-0.01	0.02	-0.01	0.01	0.04	0.03	-0.02	0.02	-0.03	-0.07	0.01	1	0	0.02	0.01
PC47	-0.02	-0.01	-0.05	0.01	-0.06	0	-0.01	-0.06	-0.06	-0.03	0.04	0	-0.01	-0.03	0.06	0	0.01	-0.02	-0.03	0.03	0.02	0.01	0.01	-0.06	0.01	-0.04	-0.01	-0.06	0.01	0.03	0.02	0.03	-0.02	0.01	0	0	0.06	0.01	0.04	0.01	-0.01	-0.03	0	-0.07	-0.03	0	1	-0.04	-0.02
PC48	0.02	-0.01	0.01	-0.03	0.02	-0.02	-0.03	0	0.03	-0.01	0.01	-0.04	-0.04	0.02	-0.03	0.1	-0.01	0.03	0.04	-0.03	0.02	-0.02	-0.04	0.02	-0.07	-0.04	0.03	0.07	0.01	-0.02	0.04	-0.02	0.02	-0.05	0.06	0	0.02	0.01	0.02	0.06	0	-0.02	0.02	-0.01	0.01	0.02	-0.04	1	-0.04
PC49	-0.02	0.08	0.01	0	0.01	-0.03	0.01	-0.01	0	-0.02	-0.04	0.06	0	-0.01	-0.04	0.01	0.05	0	0.02	-0.05	-0.02	0.06	-0.02	0.02	-0.01	-0.03	-0.03	-0.03	0.04	-0.02	0.04	0.03	0.03	0	-0.01	-0.04	-0.02	0.03	0.01	-0.03	-0.03	0.01	0.04	0.02	0.01	0.01	-0.02	-0.04	1
PC50	-0.05	0.02	0.01	-0.04	-0.03	0.05	0.01	-0.03	-0.01	-0.03	-0.01	0.04	0.02	0	-0.05	0.01	-0.05	0.01	0.06	0.05	-0.02	-0.02	-0.05	-0.02	0	-0.04	-0.01	0.03	-0.01	-0.01	-0.08	-0.03	0.02	0.02	0.02	-0.01	0.01	0	-0.03	-0.03	-0.01	0	-0.04	0.01	0.03	-0.05	-0.01	0.01	-0.02
PC51	-0.01	0.07	-0.05	0.03	-0.03	-0.02	0.02	-0.02	-0.01	0.04	-0.07	-0.04	0.01	0.04	0.04	-0.04	0.04	0	-0.02	-0.03	0.03	0.02	0.02	0	0.05	0.02	-0.03	-0.02	0.01	0	0.05	0.07	0.05	-0.04	0.05	0	0.02	0.03	0	0	-0.01	0.02	0	-0.02	0.06	0.03	0.03	-0.02	0.05
PC52	0	0	0.01	-0.02	-0.01	-0.02	-0.01	0.03	-0.01	-0.01	-0.03	0.03	0.01	-0.01	0.04	-0.01	0.04	0.03	-0.02	0.02	-0.01	-0.04	-0.02	0.05	0.04	0.03	-0.07	-0.01	-0.01	0.04	0.01	0.04	-0.01	0	-0.01	0.04	0	-0.01	0	0	0.06	0	0.03	0.02	0.04	0.03	0.03	-0.04	0.02
PC53	-0.02	-0.03	-0.01	-0.01	0.01	-0.02	0.01	0	-0.03	0.03	-0.07	0.01	-0.02	-0.02	0.01	-0.01	0.01	-0.01	-0.03	-0.07	-0.02	0	0.04	0.03	0.06	0.05	-0.02	-0.02	0	-0.01	0.03	0.01	-0.01	0.04	-0.04	0	0.05	0.06	-0.05	0	-0.01	-0.01	-0.01	0.01	0.03	0.02	-0.01	0	-0.07
PC54	0.03	-0.03	-0.01	0.06	0.01	-0.04	0	0.02	0.05	-0.02	0	-0.05	0.03	0.01	0.05	0.04	0.02	0.01	-0.03	-0.05	0.01	0.04	0.02	0	0.05	0.09	-0.08	-0.02	0.04	-0.02	0.01	0.02	0	0.01	-0.06	0.01	0.04	0.02	0.03	-0.02	0.02	0	-0.04	-0.01	-0.01	-0.02	0.04	0.01	0.03
PC55	0.07	0.01	-0.01	-0.02	0	0	0.01	0.03	0	0.01	-0.07	0.01	0.02	-0.01	0	0	-0.03	-0.02	-0.06	0.02	-0.05	0.02	0	0.03	0.05	-0.03	-0.03	0.02	0.03	0	0	0.04	-0.03	0	-0.03	0	0.02	-0.03	-0.01	0	-0.01	-0.03	0.01	0.01	0.01	0.06	0.01	0	0
PC56	-0.01	0.02	-0.02	0.01	0.03	0.03	0.03	-0.02	0	0.01	-0.09	-0.03	0.05	0.02	0.01	0.01	0.01	0	0	0.01	0.04	0.02	-0.04	0.05	0.05	-0.02	0.02	0.06	0.05	0	-0.05	0.02	0.07	0.04	-0.02	0.03	-0.03	0.04	-0.06	-0.02	0	0	-0.02	-0.04	0.03	-0.01	0	0	-0.03
PC57	-0.02	0.01	0.03	0	0.02	-0.04	0.01	0.05	0	0.01	0.01	-0.02	0	0	-0.01	0	-0.02	-0.04	-0.03	0.04	0.01	0.06	0.07	-0.02	-0.03	0.04	0.01	0.05	0.02	0.03	-0.01	-0.01	-0.09	0.02	-0.01	-0.01	0.04	-0.04	0.02	0.01	0	0	-0.02	-0.01	0.03	0.01	-0.02	-0.03	-0.02
PC58	0.03	-0.02	-0.06	-0.01	0.04	0.04	0.02	0.03	0	0.06	0.08	0.05	-0.01	0	-0.03	-0.03	0.04	0.1	0.02	-0.02	0.03	0.02	-0.04	-0.01	-0.04	-0.01	0.01	-0.05	-0.04	0	-0.05	-0.02	-0.05	0	-0.02	0.01	-0.1	0.01	-0.01	-0.01	0.04	0.02	0.01	0	-0.02	-0.01	-0.03	-0.04	0.01
PC59	0.03	0.07	0.05	0.02	0.01	0.02	-0.05	0.02	0.01	0.01	-0.03	0.03	0.02	0.01	-0.01	0.01	0.08	0.02	0.01	-0.02	-0.02	0.04	0.04	0.01	0.03	0.05	-0.02	-0.03	-0.06	0.06	-0.01	0.03	0.01	0	0	-0.02	0	0.05	-0.02	0.05	-0.02	-0.01	-0.02	0	0	-0.03	-0.03	0.01	0
PC60	0.01	-0.03	0	0.07	0	-0.05	0.02	0	0.02	0.02	0.04	0.1	-0.02	0.05	-0.01	-0.03	-0.04	0.03	0.06	0.01	-0.01	0.02	-0.02	0.06	0.05	-0.03	-0.03	0.07	0.01	-0.03	0.02	-0.05	-0.02	0.01	0.05	0.01	0.01	-0.03	-0.05	-0.06	-0.01	0	0.01	0.04	0	-0.11	0.05	0.02	0
PC61	-0.03	-0.01	-0.01	0.03	-0.04	0.02	0.01	0.02	0.01	0.02	-0.04	0.03	-0.05	0	0.02	0.01	0.03	0	-0.01	0.03	-0.01	0.01	-0.02	0.03	0.02	0.05	0.02	-0.03	0.07	-0.01	-0.01	0.04	0.07	-0.04	-0.01	-0.02	0.02	-0.06	0.01	0	-0.01	0	0.08	0	0.05	0.09	-0.02	-0.06	0
PC62	0.02	-0.01	-0.11	-0.02	0	-0.06	0.03	0.05	-0.02	0	-0.06	-0.08	-0.01	0	-0.03	0.03	0.02	0.02	0.03	-0.03	-0.02	0.01	-0.03	0.02	0	-0.01	-0.03	-0.02	-0.01	0	0	0.05	-0.01	0	-0.06	-0.05	0.02	0.02	0	0.03	0	0.01	-0.01	0	-0.02	-0.01	0.06	-0.01	0.04
PC63	0.01	0.01	0.01	0.03	0.03	-0.03	-0.01	0.01	-0.02	0	-0.01	0.04	-0.05	0.03	0.04	0	0.01	-0.04	-0.01	0.02	0	-0.02	0.01	-0.04	-0.01	0.01	0.03	0	0	-0.03	0	0.04	-0.05	-0.04	-0.03	-0.03	0.02	0.04	0.01	-0.01	-0.02	0.02	0	0.02	-0.02	-0.07	0.02	0.01	0.03
PC64	0.01	-0.01	-0.01	0.02	0.04	0	-0.03	0.06	0.03	-0.05	-0.04	0.04	0	-0.02	0.02	0.04	-0.05	-0.04	0.01	-0.03	-0.03	0.02	-0.1	-0.02	-0.01	0.06	-0.03	0.09	0.07	0	0.03	0.03	0.02	0.02	-0.01	-0.03	0.05	0.02	-0.01	0.02	-0.02	0.02	-0.03	0.01	0.02	-0.01	-0.02	-0.01	0.05
PC65	-0.01	-0.01	0.01	-0.04	-0.02	0.04	0.01	0.01	-0.02	-0.01	0	-0.01	-0.01	-0.02	-0.01	0.05	-0.03	-0.02	0.05	-0.03	0.02	0	-0.02	0	0	-0.01	0.02	0.03	0.02	-0.04	-0.01	-0.02	0.01	0.05	0	-0.01	0	0.04	0.05	-0.01	-0.01	-0.01	-0.01	-0.03	0.01	-0.01	-0.06	0.01	-0.01
PC66	-0.03	0.01	-0.02	0.03	0.01	-0.01	0.05	0.04	0.01	0.01	-0.06	-0.01	0	-0.01	0.01	-0.03	0.02	-0.04	-0.02	0.02	0	0.06	0.02	-0.01	-0.02	-0.02	0	-0.07	0.02	-0.05	0.03	0.03	-0.01	0.04	-0.01	-0.02	0.06	0.05	-0.03	-0.02	-0.02	0.02	0	0.01	-0.01	-0.02	0.05	0.03	0.04
PC67	-0.01	0.02	0.02	-0.01	-0.04	-0.05	0.05	0	0.02	0.03	0	0.05	-0.02	-0.01	0	-0.02	0.04	0.02	0.02	-0.05	-0.04	0.04	-0.06	0.01	-0.04	-0.04	0.02	-0.01	0.01	0.01	-0.02	-0.03	-0.01	-0.03	0.02	-0.02	0.07	0.01	0	0	0	0.02	-0.03	0.01	0.01	0.03	-0.02	-0.02	0
PC68	-0.05	0.04	-0.04	0	0	0.03	0.02	0.01	0.03	-0.01	0	-0.03	0	0	-0.07	-0.04	-0.02	-0.04	0	-0.03	0.03	0	-0.03	-0.02	-0.01	-0.06	0.02	0	0	0.01	-0.02	0.04	0.02	0	0.01	0.02	-0.01	-0.02	0.01	-0.02	0.02	-0.03	-0.06	0	0	-0.01	-0.03	0.01	-0.01
PC69	-0.03	0	-0.05	0.01	-0.02	-0.06	0.03	0	0.03	-0.04	0.04	-0.05	-0.06	0.01	0.02	0	-0.01	0.01	-0.02	-0.02	0.03	0.03	0.01	0.01	-0.01	0.03	-0.02	0.09	0.01	0	0.02	-0.04	-0.04	-0.02	-0.01	0	-0.02	-0.04	0.03	0.05	0.05	-0.02	0.04	-0.05	-0.01	-0.03	0.04	-0.01	0.02
PC70	0.03	0	0.01	0.02	0	0	0.02	0.03	0.03	0.06	-0.02	-0.04	-0.01	0.01	0.03	-0.05	-0.05	0.01	0.05	0.02	0	0.05	0.01	0	0.07	0.03	-0.01	-0.04	0.02	0	-0.01	-0.04	0.02	-0.02	0	-0.02	0.01	-0.04	-0.01	-0.01	-0.01	-0.04	0.04	-0.02	0.02	0.02	-0.02	-0.05	0
PC71	-0.03	0.01	0	0.02	0.03	0.02	0.03	0.05	0.02	-0.08	0.04	0	-0.04	-0.02	-0.03	0.02	-0.03	-0.02	0.05	0.07	0.03	0	-0.02	-0.01	0.01	-0.02	0.04	0.06	0.03	-0.04	-0.01	0.06	0	-0.02	0.07	0	0.03	-0.03	0	0	0.02	0.04	0.01	0.01	0	0	0.01	0	-0.03
PC72	-0.02	0	-0.03	-0.01	0.04	0.02	-0.01	0.01	0	-0.02	0.03	0.02	0.01	0.02	-0.01	-0.02	0.02	-0.01	0.03	-0.01	0	-0.01	-0.02	0.02	-0.04	-0.06	0.03	0	-0.02	-0.01	-0.03	-0.05	-0.02	0.01	0.01	0.02	0.03	0.03	0.03	-0.03	0	0.03	-0.03	0.03	-0.04	0.01	0	0	-0.02
PC73	-0.03	0.03	0.02	-0.01	0	0.02	0.02	0.02	-0.06	0.04	-0.04	-0.03	0.02	0.02	0.01	0	0.02	0.02	0.07	0.04	-0.01	0	0.01	0	-0.01	-0.02	-0.03	-0.09	-0.05	0.02	0.01	-0.08	0.03	0.01	0	0.02	0.01	-0.03	-0.02	0.07	-0.01	0	-0.03	-0.01	-0.02	0.01	0.01	-0.03	-0.04
PC74	0	0.03	-0.04	0.02	0.02	0.07	-0.02	0.04	0.01	0.02	0.01	-0.02	0	0.01	0.02	0.02	-0.02	0.05	0.08	-0.03	0.04	-0.01	-0.07	0.02	0.03	-0.04	-0.04	-0.04	-0.02	-0.05	0.01	-0.02	-0.02	-0.07	-0.05	0.03	-0.01	0.02	0.09	-0.02	0.02	0.03	0	-0.1	-0.04	-0.04	0.1	-0.01	-0.01
PC75	-0.01	0.01	-0.03	0.01	-0.02	0.02	0.03	0.04	-0.01	0.01	0.01	-0.02	0.01	-0.03	0.01	0.03	0.02	-0.04	-0.06	-0.01	0.02	0	0.02	-0.01	0.03	0.03	0.05	-0.02	-0.01	0.06	0.03	0.02	0	-0.01	0	0	0.01	0.02	-0.06	0.06	-0.01	0	0.04	-0.01	-0.02	-0.04	0.05	-0.05	-0.02
PC76	-0.02	0.03	-0.01	0.08	0	0.03	-0.03	0	0.01	0.02	0	0	-0.02	-0.03	0.06	0.01	0.03	0.02	0.03	-0.02	-0.03	-0.01	0.05	0.04	-0.02	-0.02	0.01	0	-0.02	0.07	0	-0.01	0.01	0.01	0.07	-0.03	0.01	0.03	-0.04	0.05	-0.01	0.02	-0.01	-0.04	0.04	0.02	0.01	-0.02	-0.06
PC77	0	0	0.03	-0.03	-0.02	-0.03	-0.02	-0.03	0.07	-0.02	0.03	0.03	0.03	-0.03	-0.01	0	-0.01	0.04	-0.03	0.04	-0.02	0.01	-0.01	-0.01	-0.07	0.01	0.01	-0.03	0.01	0.02	0.02	0.01	-0.05	-0.06	0.05	-0.02	0.07	0.04	0.01	-0.02	0.01	0.01	-0.02	-0.07	0.01	0.01	0.04	-0.03	-0.01
PC78	-0.02	-0.01	0	0.03	-0.01	-0.01	-0.01	0.04	0.02	0.05	0.01	-0.05	0.05	0.01	-0.02	0.08	0.01	0.01	-0.02	0.01	0.02	0.05	-0.01	0.01	0.05	-0.03	0.02	-0.03	-0.04	0.02	0	-0.02	-0.01	0.02	-0.04	-0.03	0.01	0	0.02	0	0.03	0.01	-0.02	0.02	-0.03	-0.03	0.03	0.01	0.06
PC79	0.02	0.01	0	-0.04	0.01	-0.01	-0.02	0	-0.02	0.04	-0.01	0.02	0.01	0.03	-0.03	0.02	0.05	0	0.01	-0.03	0.03	-0.07	0.02	0	0.02	0	0.05	-0.01	-0.03	-0.01	-0.01	-0.01	0.02	-0.03	-0.03	0.04	0.01	0.02	-0.03	0.02	0	0	0.02	-0.02	0.04	0.03	-0.02	0.03	-0.01
PC80	0	-0.06	0.01	0.03	-0.02	0.03	0.03	0	0	-0.03	-0.02	0.06	-0.02	0.01	0.01	-0.03	-0.06	-0.01	-0.01	0.03	-0.01	0.01	-0.04	-0.06	0.02	0.04	0.04	-0.01	-0.04	0.05	0.03	0.02	-0.03	-0.03	-0.02	-0.04	-0.01	-0.03	0.03	-0.04	-0.05	-0.02	0.02	0	-0.04	-0.01	-0.01	-0.06	-0.04
PC81	-0.02	-0.01	0	0.05	0.04	-0.06	0.03	0	0.02	-0.01	0.02	0.05	-0.02	0.01	0.03	0.05	0	0	-0.01	0.02	0.05	0.01	0.01	0	0.01	-0.03	-0.03	0	0.01	0.01	0.01	-0.04	-0.01	-0.08	-0.04	0.05	0.01	-0.05	0.03	0.02	-0.02	0.04	0.02	-0.03	-0.03	0.06	0	0	-0.01
PC82	0.04	-0.01	0.01	0.02	0.01	-0.02	0.03	0	-0.03	0.02	-0.03	-0.04	-0.03	-0.03	-0.01	-0.03	0.02	0.02	0.09	0	-0.02	-0.05	-0.02	0	-0.03	-0.05	-0.02	-0.01	0.03	-0.02	0.01	-0.01	-0.08	-0.01	0.01	0.06	-0.04	-0.01	-0.01	-0.02	0.01	0.02	-0.02	0.01	0.03	0.01	0	0.03	0
PC83	0.01	0	0.03	0	0	-0.01	0.03	0.01	0	-0.04	0.04	0.04	-0.01	0.01	0.04	0	0.05	0	0.02	0.04	0.01	0	-0.01	-0.03	0.02	0.01	-0.01	-0.05	-0.01	-0.01	-0.02	0.01	-0.03	0	-0.01	-0.02	-0.02	-0.03	-0.04	0.01	0.02	-0.06	-0.02	-0.03	0.03	-0.03	0.02	0	-0.05
PC84	0.02	-0.02	-0.02	0.02	-0.01	0.01	-0.02	0.05	0.06	-0.03	-0.01	-0.01	0.02	0.03	0	0.03	0.02	0.01	-0.01	0.01	-0.05	0.01	-0.05	0.02	-0.02	0.02	0.06	0.03	0.03	-0.02	-0.03	-0.06	0.02	0.03	0	0	0.01	0.01	-0.04	-0.04	-0.02	0.06	0.03	-0.01	-0.04	-0.02	-0.04	0.01	-0.06
PC85	-0.04	-0.01	0	0.02	0	0.02	-0.02	0.01	-0.03	-0.01	-0.02	0.02	-0.02	-0.03	0.05	-0.03	0.04	0.02	0.05	-0.02	-0.01	-0.01	-0.01	0	0.02	-0.05	-0.04	0.01	-0.02	-0.06	-0.02	-0.02	-0.04	0.01	0.02	0.02	0.02	0	0.01	-0.05	0.04	-0.03	-0.01	-0.01	-0.03	-0.02	-0.02	-0.01	-0.02
PC86	0	-0.01	-0.02	0.04	0.01	0.02	-0.05	0.06	0	0.01	-0.05	0.05	0.07	-0.02	0.02	-0.01	0	0.02	0.01	0.02	-0.04	-0.04	-0.04	0	-0.03	-0.02	0	0.02	0.06	-0.04	-0.03	0.03	0.04	0.04	0.05	0.02	0.02	0.02	0	0.05	-0.04	-0.03	-0.01	0.03	0	0.04	-0.03	-0.03	0.04
PC87	-0.02	-0.04	-0.01	-0.01	-0.02	-0.01	-0.03	0.02	-0.01	0.04	-0.02	0.03	-0.01	-0.01	0.04	-0.04	-0.02	-0.01	0.01	0.05	-0.01	-0.02	0	0	0.02	0.04	0.02	0.06	-0.03	-0.03	0.01	0	0	0.02	0.02	-0.01	0.05	0.02	0.01	0.02	0	-0.04	0	-0.02	-0.01	-0.03	-0.02	0.01	0.01
PC88	-0.03	0.04	0.02	-0.03	0.01	0.03	0.06	-0.01	-0.01	0.02	-0.01	0.08	0.06	0.02	-0.05	-0.05	0.02	-0.04	0	0.08	0.02	-0.01	0.01	0	-0.04	-0.01	0.03	-0.02	0.02	-0.02	-0.01	0.03	-0.01	-0.06	0.01	0.04	-0.02	-0.06	0.03	0	-0.05	0.01	0.06	-0.04	-0.03	-0.01	-0.02	-0.02	-0.01
PC89	-0.03	-0.01	0.05	0.01	0.03	0	0	0	0.03	-0.04	0	0.02	0.03	-0.01	0.03	-0.03	-0.01	0	-0.01	-0.05	-0.04	0.02	-0.02	-0.02	-0.03	0	-0.06	-0.05	-0.03	0.03	-0.04	0	-0.01	-0.01	0.01	-0.02	-0.02	0	-0.02	-0.02	-0.04	0.03	-0.04	-0.03	0.03	0.01	-0.01	-0.01	0.09
PC90	0.01	0.03	0.01	-0.06	0.03	0.01	0.01	-0.01	0.02	-0.01	-0.03	0.04	0	-0.02	0.02	0.01	0.04	0.01	0.03	-0.03	-0.05	-0.03	-0.03	0.03	-0.04	0.01	-0.01	0.02	0	0.02	0.09	-0.02	0.02	0	0.02	0.05	0.01	0.03	0	0.04	0.02	-0.01	0.02	-0.02	-0.04	-0.04	-0.03	0.03	-0.02
PC91	0.01	-0.01	0	0.03	0.04	-0.07	0.02	-0.08	0.04	0	-0.02	-0.02	-0.01	-0.02	0.05	0.01	-0.03	-0.05	-0.1	0.05	-0.01	-0.04	0.03	-0.01	-0.01	-0.01	0.06	0.07	0.04	0.08	-0.01	0	0.01	0.01	0.07	-0.02	-0.04	0.02	-0.01	-0.01	0.02	0.05	-0.03	-0.06	0.06	-0.04	0	-0.04	0
PC92	0	-0.01	-0.04	0.01	-0.02	0	-0.02	0.01	-0.04	-0.02	0.02	0.05	0.03	-0.01	0.03	-0.03	0.01	0.04	-0.04	-0.03	0.01	-0.05	-0.02	0.05	0.04	-0.06	-0.03	-0.02	0	0	0.01	0.03	-0.06	0.08	-0.04	0	0.03	0.05	0	-0.01	0	0.01	0	0.01	0.03	-0.03	-0.02	-0.03	-0.01
PC93	-0.01	0.02	-0.02	0.02	-0.03	0.02	-0.01	-0.07	0	0	0	0.01	-0.01	0	0.01	-0.01	-0.05	-0.05	-0.06	0.02	0.01	-0.02	0.03	0.03	0.02	-0.07	0.03	-0.04	0.02	0.01	-0.01	0.04	0.02	0	0.04	0.01	0.01	0.03	-0.01	0.06	-0.06	-0.03	0.03	0.01	0	0.06	0.01	0	0.06
PC94	0.04	-0.03	0.01	0.01	0.01	-0.01	0.03	0.04	-0.02	0.02	0.02	0.02	0.02	0.02	0.03	0	0	0.01	-0.05	-0.02	-0.01	0.04	0.05	0	0.04	0.07	0.02	0.01	0.02	0	-0.02	-0.01	-0.02	-0.01	-0.04	0	-0.01	0.01	-0.02	0.03	0	0.02	0.03	-0.02	-0.02	0.04	0.01	-0.05	-0.02
PC95	-0.03	0	-0.02	0	-0.01	0.02	-0.07	0.02	-0.03	-0.02	0.06	0.02	0.01	0.01	-0.02	-0.07	-0.02	-0.03	0	-0.01	-0.02	0.05	-0.01	-0.01	-0.02	-0.01	0.04	0.01	0.01	-0.04	-0.04	-0.01	0	0.03	0.01	-0.02	0.03	0	0.02	-0.01	0	-0.01	-0.07	-0.03	0.02	-0.01	0	-0.02	-0.01
PC96	0.04	0	-0.02	-0.01	-0.05	0	0.01	-0.02	0.04	-0.04	-0.03	0.03	0.09	0	0.02	-0.01	-0.02	0.01	0	-0.02	-0.04	0.04	-0.02	0.03	-0.04	-0.03	0.02	-0.02	0	0.04	-0.01	-0.05	0.01	0.01	-0.03	0.01	-0.01	0.01	0.01	-0.03	0	-0.05	-0.04	-0.01	0.01	0.02	-0.03	0.05	0
PC97	-0.01	0.05	-0.01	0.06	-0.02	0.03	-0.01	0.03	-0.01	-0.05	0	-0.02	-0.02	-0.05	-0.02	0	-0.03	0.01	-0.02	-0.02	-0.05	-0.02	-0.03	0	0	0.08	0.02	0.01	-0.02	0.02	0.03	0.01	-0.02	0.01	-0.01	0.03	0.03	0	-0.01	-0.03	-0.01	0.04	0.05	0	0.01	-0.01	-0.03	0.01	0
PC98	0.02	0	-0.02	0.02	0	-0.01	-0.01	0.06	-0.01	0	0	-0.03	0	-0.01	-0.01	-0.01	0.06	-0.01	0.03	-0.04	0.03	0	0.02	0	0.02	0	0.02	0.02	-0.01	0.01	0.05	-0.02	0.01	0	-0.03	0.03	0.02	0.01	0.01	0	0.02	-0.02	0	0	-0.01	-0.01	0.06	-0.01	0.01
PC99	-0.01	-0.01	0.03	0	0	0.05	0.02	0	0.03	-0.01	0.06	0	0	0	0	0	0.01	-0.01	0.01	0.01	-0.01	-0.04	0.03	-0.02	0	0	-0.01	-0.02	-0.01	0.02	0.03	0.01	-0.02	0.02	-0.02	0	-0.05	-0.02	0.01	-0.02	0.03	0	0.02	0.02	0.01	-0.01	-0.02	0.01	-0.01
PC100	0.06	-0.04	-0.03	0.02	0	0	-0.01	-0.04	0.04	0.05	-0.01	-0.03	0.03	0.02	-0.06	0	0.03	0.02	-0.05	0	0.04	0.03	0.03	0.01	0.07	0.09	0.01	-0.05	-0.01	-0.02	-0.02	0.01	0.03	0.05	-0.01	-0.01	-0.03	-0.01	0.02	0	0.03	0.06	0	0.02	-0.01	0	0	0	-0.03
PC101	0.04	0.02	0.01	0.02	0.01	0	0.01	0.01	-0.02	0.03	0.03	0.02	0	-0.03	0	-0.01	0.01	-0.02	0.01	-0.02	0.02	-0.01	0.01	0.01	0.06	-0.01	0	0.02	0.01	0	0	0.02	-0.05	-0.01	0.01	-0.02	0.02	-0.03	-0.02	0.04	0.01	0.04	-0.05	0.05	0.01	-0.01	-0.02	-0.01	0.03
PC102	0.04	-0.02	-0.01	0.01	0.03	-0.01	-0.03	-0.01	0.02	0	0.03	0	-0.03	0.02	-0.02	-0.01	-0.03	0.02	-0.01	-0.05	0	0	0	0.02	0.09	0.01	-0.01	0.03	0.03	0.01	0.02	0.01	0.01	0.02	0	0	0	0.01	0	0	0.03	0.03	0.02	0.05	0	-0.01	-0.04	0.01	0.04
PC103	0.01	0.02	0.03	0	0	0.04	-0.01	0	0.04	0.03	-0.02	0.03	0.02	0	0.02	0.06	-0.06	0.02	0.03	-0.01	-0.02	-0.06	-0.02	-0.01	-0.05	-0.07	-0.03	-0.01	0.01	-0.02	0.06	0.01	0.01	-0.02	0.01	0.01	0.03	-0.04	0	0.04	-0.01	0.01	-0.03	0.01	-0.01	0.06	0	-0.01	0
PC104	0.01	0.01	-0.04	-0.01	0.03	0.01	0.02	0.04	-0.05	0	0.03	0	0	0.03	0	-0.01	0	0.02	-0.02	-0.05	0.01	-0.01	0.01	-0.02	-0.01	0	0.04	0.01	0.01	-0.02	0.01	0.06	-0.01	-0.06	-0.03	0.05	0	0	-0.01	-0.02	-0.01	-0.04	-0.01	-0.01	-0.01	0.03	0.01	-0.01	-0.05
PC105	0.02	-0.02	-0.02	-0.02	-0.03	-0.02	0	-0.04	0.01	0.03	0.01	0.02	-0.05	0.01	0	0	-0.03	0	0.03	-0.06	0.03	-0.04	-0.05	-0.02	0.01	-0.04	-0.06	0	0	0.06	-0.01	0	-0.01	-0.03	0.05	0.04	0.01	0.03	0.04	0.02	0	0	0.06	-0.01	0.05	0	0	0.08	-0.07
PC106	0.02	0	-0.03	0.04	-0.05	0.02	-0.02	0.02	-0.02	-0.02	0	0.02	0.05	-0.01	0.03	0.03	-0.04	-0.04	0.01	0.05	-0.04	0	0.09	0.03	0.03	0.02	-0.02	0.03	-0.01	0.02	0.03	0	-0.01	0.03	-0.04	0.03	0	-0.01	0.02	0.02	0.01	-0.03	0.02	0.02	0.01	-0.01	0.01	0.03	-0.02
PC107	0.01	0	0.01	-0.02	0.04	-0.04	-0.05	0.02	-0.01	0.03	-0.01	0.01	0.02	-0.06	-0.01	0.02	0.02	-0.04	-0.03	-0.09	0.01	-0.02	0.01	0	0.02	0	-0.03	0.01	-0.02	-0.01	0.03	0.01	0.03	-0.02	-0.08	-0.04	-0.07	-0.04	0	-0.03	0.02	0.02	0	-0.03	-0.02	0.05	-0.03	0.04	0.05
PC108	0.03	-0.04	0	-0.03	-0.01	0.03	0.03	-0.06	0.01	0	0.05	-0.07	-0.02	-0.01	0.02	0.01	0.01	-0.01	0.02	0	-0.02	-0.03	-0.04	-0.01	0	-0.06	-0.02	0.03	0.01	-0.01	-0.02	-0.04	0.01	0	-0.01	0.02	0.05	0.04	0.03	0.01	-0.02	0.07	0	0.01	0.01	-0.03	0.04	-0.02	0
PC109	-0.02	0.01	-0.02	-0.02	0	0.01	-0.07	-0.01	-0.02	0.05	-0.01	0.06	0.05	-0.06	-0.03	0.03	-0.01	0.03	0.02	-0.02	-0.02	-0.05	0.03	0.04	0.03	0.01	-0.01	0.01	0	0	-0.02	0	-0.06	0.03	-0.05	0.06	-0.03	0	-0.01	-0.01	0.02	-0.02	0.03	-0.06	-0.03	0	0.02	-0.04	-0.02
PC110	-0.05	-0.01	0.05	0.02	-0.02	-0.07	-0.02	0.06	0.01	0	0.02	-0.02	0	0.06	0.01	0.01	0.01	0.01	-0.07	0.01	0	-0.1	-0.04	0.03	0.05	0	-0.02	0	0.04	0.01	-0.03	-0.06	0.06	-0.05	-0.01	-0.05	0.02	-0.04	0	0.02	-0.02	0	0.02	0.02	0.01	0.05	0.05	0.02	-0.05
PC111	0.03	0	0	0.01	0	-0.02	-0.02	0.02	-0.05	-0.04	0.01	-0.02	0	0.08	-0.05	-0.04	-0.03	0.04	0.03	-0.06	0.04	0.02	-0.03	0.02	-0.02	0.04	0	-0.02	-0.02	0	0.03	-0.05	-0.05	0	0	-0.01	0	0.01	0.02	0.07	0	0.01	0.01	0.04	0.01	0	-0.02	0	0.04
PC112	-0.03	0	-0.02	-0.03	0.03	0.02	-0.02	0	-0.04	-0.01	0.01	0.04	-0.01	0.03	-0.02	-0.04	-0.02	0.03	0.02	-0.07	-0.03	-0.05	0.01	-0.02	0.01	0.02	-0.05	-0.01	0.03	-0.01	-0.02	0.01	-0.06	-0.04	-0.01	0.01	0.07	0.07	0	0.01	0.01	0	-0.01	0.03	0	0.01	0.02	0.01	-0.02
PC113	0.02	-0.01	-0.03	-0.03	-0.02	0.03	0.01	-0.04	0.05	-0.04	-0.01	-0.03	0.02	-0.04	-0.03	-0.03	-0.02	0.01	-0.01	-0.01	-0.02	-0.04	0	-0.05	-0.01	0.05	-0.01	0.01	0	-0.03	0.02	-0.02	-0.03	0.03	-0.01	-0.01	0.02	0.03	0.03	0.02	-0.03	-0.03	0	0.04	0.01	0	-0.03	0.04	0
PC114	-0.02	0.02	0.03	0.01	-0.01	0.03	0.04	0.01	0	0	-0.01	-0.01	0.08	-0.01	0.03	-0.03	0.01	0	-0.02	0.04	-0.01	0.04	0.03	-0.01	-0.04	0.04	-0.01	-0.05	0.02	-0.02	0.03	0.01	-0.01	0.01	0.03	0.04	0.01	-0.01	0.01	0.03	-0.04	-0.01	0.01	0.02	0.02	-0.01	-0.02	0	0.01
PC115	-0.05	0.01	0.03	-0.02	-0.03	0.04	0	-0.01	-0.01	-0.04	0	-0.01	0	0.02	0.01	0.03	-0.03	-0.02	0.02	0	-0.04	0.03	-0.01	0.03	0.01	-0.04	0	-0.02	-0.04	-0.05	0	0.01	-0.02	0	0.04	-0.02	0.01	-0.05	0	-0.01	-0.01	-0.03	-0.01	-0.04	-0.02	0.01	-0.04	0.03	0
PC116	0	0.03	0.01	-0.01	-0.01	0.03	0.04	-0.04	-0.01	-0.01	0.02	0	0.04	0	0.02	0	-0.01	0.09	0.03	0.01	0.03	0.04	-0.01	-0.03	-0.04	0.03	-0.04	-0.02	0.01	0.03	-0.02	-0.05	-0.04	0.03	-0.04	-0.03	-0.02	-0.01	0	-0.02	0.04	-0.02	-0.01	0	-0.01	-0.04	0	0	0.01
PC117	0.01	-0.01	-0.01	0.02	-0.01	-0.01	0.02	-0.05	0.01	0.02	0.02	-0.05	0.04	-0.03	0.01	0	0.03	0.02	0.01	-0.02	0.01	0.03	0.04	-0.01	-0.02	0	-0.03	0.03	-0.04	0.01	-0.01	0	0.02	0.01	-0.01	0	0.04	0	0.05	-0.01	0	-0.01	-0.03	0.02	-0.03	0.02	0.02	0.01	-0.03
PC118	0	0.03	0	-0.02	0.01	-0.03	-0.03	0	-0.01	-0.01	0.01	0.01	-0.07	-0.02	0	-0.05	0.05	-0.04	0.04	-0.04	-0.03	0.06	-0.06	0.03	0.03	-0.03	0.02	0	-0.02	0.02	-0.01	0.02	0.04	-0.03	0.07	-0.03	0.05	-0.03	0.02	-0.03	-0.02	-0.05	-0.02	0	0.01	-0.03	-0.04	-0.01	0.02
PC119	0.01	0	-0.02	-0.04	0.01	0.01	-0.03	0.02	-0.03	-0.02	0.01	0	-0.02	0.01	0.02	0.01	-0.05	-0.06	-0.01	-0.02	0.02	-0.02	-0.01	-0.01	-0.05	0.01	0.01	0	0	-0.01	0.02	-0.03	-0.01	0	-0.01	0.02	-0.04	0.02	0.02	-0.05	0.02	0.03	0.03	0	-0.02	0.05	0	0	0.01
PC120	0.02	0	-0.01	-0.02	-0.01	-0.03	0.02	-0.01	0.03	0.01	0.04	-0.06	0.08	-0.07	-0.01	0	0.01	0.04	-0.02	0.01	0	-0.04	0.01	0.02	-0.01	0.02	0.02	0.03	0.01	-0.03	0.04	-0.01	-0.01	-0.03	-0.05	-0.01	0.01	0.03	0.04	0.02	-0.05	0.01	0.01	0	-0.03	-0.05	0	-0.01	-0.03
PC121	-0.04	-0.01	0.01	-0.02	-0.04	-0.04	-0.03	-0.01	-0.03	0.01	-0.06	-0.01	0.03	0.01	-0.01	0.07	0	0.01	-0.08	-0.01	0	-0.03	0.02	-0.01	0.02	0.03	0.06	0.01	0.04	-0.01	0.08	0.02	0.05	0.01	0.03	-0.04	-0.02	0.01	-0.05	0	0	-0.02	-0.02	-0.02	-0.09	0.02	0.06	-0.02	0.01
PC122	0.07	0	-0.01	0.02	-0.02	0.01	0.02	0.02	0.01	-0.03	-0.02	0.03	-0.06	0.01	0.02	0.05	0	0.01	-0.01	-0.03	0	0	-0.04	-0.03	-0.01	-0.02	0.03	0.04	-0.04	0.01	0.08	0.02	0.03	-0.03	-0.01	0.02	-0.01	0	-0.01	0.02	-0.01	-0.02	0.06	0	-0.01	-0.03	0.02	0.02	-0.05
PC123	0.03	0.01	0.03	0	-0.01	-0.02	-0.02	0.03	0.05	0.02	-0.03	-0.03	0	-0.03	0.04	0.03	0.01	0.04	0.05	0.01	-0.02	-0.02	-0.01	0.01	0.04	0.06	-0.03	0.01	0.03	-0.01	0.02	0.01	0.07	0.02	0.01	0.01	-0.03	-0.03	-0.04	-0.01	0.07	0.01	0	0.06	0	0.02	-0.07	-0.03	-0.03
PC124	0.01	0	0	0	-0.01	0.01	0	-0.02	0.05	0.07	-0.01	-0.01	-0.01	0.05	0.01	-0.01	-0.04	0.05	-0.01	0.02	0.05	0	0.01	0	0.01	0.03	-0.01	0.03	0.02	0	-0.01	-0.01	-0.01	-0.01	0	-0.01	-0.02	-0.03	0.01	-0.01	0.03	0.02	-0.06	0.07	0.01	0.01	-0.01	0	-0.01
PC125	0.01	-0.07	-0.02	-0.03	-0.02	0.03	-0.06	-0.04	-0.04	-0.03	-0.11	0.02	-0.02	-0.01	0.02	-0.01	0	-0.04	0	0.03	0.08	0.01	0	0.01	-0.02	-0.02	0	0.04	0.02	0.04	-0.02	-0.03	0	-0.01	0.02	-0.03	-0.04	-0.05	0	0.08	-0.02	0.03	0	-0.04	-0.03	0.02	-0.03	0.02	-0.06
PC126	0.02	0.06	-0.04	0	-0.04	0	-0.09	0.03	-0.06	0.06	-0.05	0.01	0.03	-0.01	-0.02	-0.03	-0.02	-0.02	0.06	0.02	0.04	-0.01	0.02	-0.02	-0.06	0.04	0.03	-0.01	0.01	0.01	-0.03	-0.04	0.01	0	-0.01	0.02	-0.02	0	0.02	-0.03	0.06	-0.05	-0.04	-0.03	-0.04	-0.01	0.04	-0.02	0.03
PC127	-0.04	-0.04	-0.03	-0.03	-0.01	0.02	-0.01	-0.04	0.04	0.02	-0.11	-0.01	-0.07	-0.01	0.02	0	0	-0.02	-0.03	-0.01	0.06	-0.02	-0.02	-0.04	-0.01	0.03	-0.07	0	-0.06	0.05	-0.03	-0.03	-0.04	0.01	-0.06	0	-0.06	0.04	-0.05	-0.02	0.03	0	-0.02	0.01	0	0.01	0.03	-0.01	0.03
PC128	-0.03	-0.03	-0.04	0.02	-0.02	-0.01	0.01	0.05	0.1	0.02	0.03	0	-0.01	0.02	-0.02	-0.01	0	-0.06	-0.02	0.03	-0.01	-0.01	-0.05	-0.02	0	0	-0.02	0.02	0.01	0.03	0.01	-0.01	0.02	-0.05	0.04	-0.01	-0.03	-0.03	0.01	0.01	-0.02	-0.04	0.05	0.02	0	-0.03	0.04	0.03	0.01
PC129	-0.03	0.02	0.03	0.03	-0.03	0.06	-0.02	-0.03	0.04	-0.01	0.02	0	0.01	-0.01	-0.01	0.02	-0.05	0.03	0.03	-0.01	0	0.05	-0.02	0.01	0	0	-0.03	-0.02	0.05	-0.05	0	-0.01	0.01	0.01	-0.03	0	0.03	0.01	0	0.03	0	-0.01	-0.01	-0.02	-0.03	-0.02	0.01	-0.05	0.01
PC130	0.37	-0.27	-0.13	-0.03	0.22	0.25	0.02	-0.23	0	-0.06	-0.11	0.11	-0.12	-0.01	-0.1	0.08	0	-0.04	0.13	0.07	-0.02	-0.04	0.02	0.01	-0.07	0.1	0.12	0.07	0.09	-0.03	0.02	-0.04	-0.04	0.02	0.02	0.06	-0.05	-0.06	0.16	-0.04	0.02	-0.07	0.05	0.02	0.08	0.08	0	0.03	0.02
PC131	-0.31	0.01	-0.14	0.05	-0.19	0	-0.11	0.03	-0.3	-0.12	0.05	0.01	-0.11	0.05	-0.01	0.07	0.16	0.02	0	-0.16	0.01	-0.16	-0.04	0.01	-0.05	0.15	0.13	-0.05	0.04	0.09	0.14	0.05	0.05	0.02	-0.04	-0.01	-0.02	-0.03	-0.16	-0.08	-0.01	0.06	0.09	-0.02	0.07	-0.07	0	-0.03	0.1
PC132	0.03	0.06	-0.02	0.03	0.01	0.13	-0.09	-0.01	-0.09	-0.03	0.18	0.04	-0.06	0.05	-0.02	-0.02	0.13	-0.01	0.14	-0.09	-0.06	-0.09	0	-0.11	-0.12	-0.02	0.09	-0.01	0.09	-0.05	-0.09	-0.02	-0.16	-0.27	-0.06	-0.1	0.13	-0.16	0.03	-0.05	-0.09	-0.03	0	-0.05	0.05	0.04	-0.14	-0.02	-0.01
Treatment	0.03	0.3	0.08	0.2	-0.2	0	0.2	-0.27	-0.06	0.05	0.14	0.02	-0.05	-0.07	-0.14	-0.11	0.04	-0.14	0.06	-0.04	-0.01	-0.02	-0.01	0.13	-0.08	-0.07	0.03	-0.15	0.12	0.01	-0.02	0.03	0.04	0.1	0	-0.13	-0.05	-0.16	0.09	0.17	0.07	-0.03	-0.03	0.06	-0.06	0.07	0.05	0.04	-0.07
Temperature	0.06	0.28	0.09	0.2	-0.17	0	0.2	-0.28	-0.01	0.08	0.16	0.07	-0.05	-0.1	-0.13	-0.08	0.09	-0.1	0.16	-0.02	-0.04	-0.08	-0.03	0.11	-0.06	-0.15	0.03	-0.13	0.12	0.02	-0.04	0.05	-0.01	0.09	0.05	-0.09	0.02	-0.09	0.04	0.16	0.03	-0.03	-0.01	0.02	0.02	0.1	0.09	0.06	0.01
CO2	-0.06	0.11	0	0.04	-0.12	0	0.04	-0.03	-0.12	-0.06	-0.01	-0.09	-0.01	0.03	-0.05	-0.08	-0.11	-0.11	-0.18	-0.05	0.06	0.1	0.03	0.09	-0.05	0.15	0	-0.07	0.03	-0.03	0.03	-0.03	0.1	0.05	-0.1	-0.11	-0.17	-0.17	0.1	0.06	0.08	0.01	-0.05	0.11	-0.18	-0.03	-0.07	-0.03	-0.18
Timepoint	-0.01	0	0.02	-0.13	-0.11	0.05	-0.17	0.16	-0.06	0.02	0.06	0.01	-0.05	0	0.06	-0.08	-0.19	0.15	0.31	0.01	0.04	0.13	-0.1	-0.17	-0.07	0.09	0.02	-0.07	-0.22	-0.02	0	0.04	-0.03	0.17	0.08	-0.12	-0.11	-0.06	-0.07	-0.1	0.09	-0.01	0.06	0.04	0	0.02	-0.13	-0.04	0
Reef	-0.03	-0.19	-0.12	0	-0.01	0.11	-0.14	-0.13	-0.08	-0.23	-0.03	-0.13	0.14	0.14	0.08	-0.03	0.11	0.12	0	-0.05	0.04	0.07	0.08	-0.11	-0.08	0.01	0.03	0.15	-0.14	-0.06	-0.04	-0.06	0.11	-0.01	-0.11	-0.11	-0.01	0.07	-0.23	0.09	-0.02	-0.04	-0.09	-0.06	-0.08	-0.01	0.05	-0.02	-0.06
Tank	-0.03	-0.09	0.01	-0.05	0.04	-0.02	-0.17	0.09	0.02	0.06	-0.02	0.11	-0.13	0.08	-0.12	0.04	-0.13	-0.11	0.03	-0.12	0.12	0.01	-0.07	-0.04	-0.11	0.06	0.05	0.09	0.13	-0.11	-0.02	-0.02	-0.06	-0.18	-0.12	-0.07	-0.2	-0.12	-0.08	0	0.19	0.02	0.12	0.04	-0.08	0.06	-0.06	-0.13	-0.09
[truncated: 89 more columns]

## Sheet: Table_S5
Table S5. Table of Kruskal-Wallis rank sum test results for P. acuta to test for significance of Spearman Correlation Coefficients >|0.2| as presented in Table S3, including principal component, treatment (combined temperature and CO2), temperature, CO2, timepoint, and reef.
Sample attribute	Principle component	PC % Variation	Spearman correlation coefficient	chi-squared	Degrees of freedom	p-value	Sig	Notes
Treatment (temp+CO2)	PC7	2.42112	0.53	25.622	3	1.145e-05	***
	PC9	1.69753	0.23	12.233	3	0.006626	**
	PC27	0.473902	-0.24	8.6795	3	0.03387	*
Temperature	PC7	2.42112	0.54	24.779	1	6.43e-07	***
	PC9	1.69753	0.26	5.7225	1	0.01675	*
	PC16	0.854773	-0.27	6.151	1	0.01313	*
	PC27	0.473902	-0.3	7.6262	1	0.005753	**
	PC42	0.333412	0.22	4.2352	1	0.03959
CO2	PC7	2.42112	*0.07	0.42355	1	0.5152		*Note not correlated with PC7, which is associated with treatment and temperature
	PC16	0.854773	0.21	3.7436	1	0.05301
	PC28	0.451352	0.31	7.871	1	0.005024	**
	PC40	0.344352	0.28	6.7312	1	0.009474	**
	PC61	0.254509	0.21	3.5754	1	0.05864
	PC63	0.248215	-0.27	6.2385	1	0.0125	*
Timepoint	PC2	16.0945	0.33	19.797	9	0.0192	*
	PC5	3.79575	0.51	50.883	9	7.345e-08	***
	PC6	2.88914	0.36	24.141	9	0.004085	**
	PC18	0.758172	0.22	15.69	9	0.07365
Reef	PC1	23.7577	0.24	21.493	5	0.0006535	***
	PC8	2.06261	-0.24	16.531	5	0.005481	**
	PC15	0.92686	-0.27	13.047	5	0.02294	*
	PC85	2.87771e-29	-0.22	10.827	5	0.05492
Ploidy	PC1	23.7577	-0.81	54.628	1	1.457e-13	***
Genotype	PC1	23.7577	0.9	68.516	2	1.324e-15	***
	PC2	16.0945	-0.58	72.671	2	2.2e-16	***
	PC85	2.87771e-29	-0.41	47.668	2	4.457e-11	***

## Sheet: Table_S6
Table S6. Table of Kruskal-Wallis rank sum test results for M. capitata to test for significance of Spearman Correlation Coefficients >|0.2| as presented in Table S4, including principal component, treatment (combined temperature and CO2), temperature, CO2, timepoint, reef, and tank.
Sample attribute	Principle component	PC % Variation	Spearman correlation coefficient	chi-squared	Degrees of freedom	p-value	Sig
Treatment (temp+CO2)	PC2	4.54891	0.3	12.442	3	0.006014	**
	PC8	1.56327	-0.27	10.989	3	0.01178	*
Temperature	PC2	4.54891	0.28	10.207	1	0.001399	**
	PC8	1.56327	-0.28	10.53	1	0.001175	**
CO2	PC116	0.409709	0.21	6.0399	1	0.01399	*
Timepoint	PC19	1.01618	0.31	19.532	7	0.006675	**
	PC29	0.828865	-0.22	16.523	7	0.02075	*
	PC67	0.578861	0.22	11.342	7	0.1244
Reef	PC10	1.42733	-0.23	12.213	5	0.03198	*
	PC39	0.737517	-0.23	13.506	5	0.01907	*

## Sheet: Table_S7
Table S7. Summary of the number of RNA-seq P. acuta genotypes in the Ambient temperature, Ambient CO2 (ATAC) and High temperature, Ambient CO2 (HTAC) and across the experimental timepoints. Timepoint 1_week is highlighted in green because it was chosen for differential expression analysis, as two of the four genotypes sampled at that time were present in both the ATAC and HTAC treatments.
	Timepoint
Treatment	6_hour		12_hour		30_hour		1_week		2_week		4_week		6_week		8_week
Genotype	ATAC	HTAC	ATAC	HTAC	ATAC	HTAC	ATAC	HTAC	ATAC	HTAC	ATAC	HTAC	ATAC	HTAC	ATAC	HTAC
Group1		1		1						1	1
Group2	2		1			1		1	1	1	1	1	1	1		1
Group3	1	1	2	1	2							1	1		2	1
Group4				1			1
Group5							1	1			1		1	2	1
Group6		1				2	1	1	1	1		1				1
Group7					1
Group8
Ungroup									1
Grand Total	3	3	3	3	3	3	3	3	3	3	3	3	3	3	3	3

## Sheet: Table_S8
Table S8. Differential gene expression results for M. capitata samples exposed to 27.47 °C ± 0.13 (Ambient temperature) and 29.37 °C ± 0.06 (High temperature) at 1-week exposure. log2FoldChange results are reported for high temperature relative to ambient condition samples. Sample annotations were obtained from blastx against the nr_cluster_seq database, entrez_query "stony corals", tax_id 6125. …
	DEG Analysis						NCBI BLASTP nr		EggNOG-mapper
gene_id	baseMean	log2FoldChange (HighvAmb)	lfcSE	stat	pvalue	padj	representative-sequence-description	representative-sequence-accession	seed_ortholog	evalue	score	eggNOG_OGs	max_annot_lvl	COG_category	Description	Preferred_name	GOs	EC	KEGG_ko	KEGG_Pathway	KEGG_Module	KEGG_Reaction	KEGG_rclass	BRITE	KEGG_TC	CAZy	BiGG_Reaction	PFAMs
Montipora_capitata_HIv3___RNAseq.34011_t	215.8	11.4294	1.22885	8.82487	1.1e-18	1.99e-14	paraspeckle component 1-like isoform X2 [Acropora millepora]	XP_029208843.2	45351.EDO38842	1.12e-116	357	KOG0115@1|root,KOG0115@2759|Eukaryota,38PBU@33154|Opisthokonta,3BEND@33208|Metazoa	33208|Metazoa	A	E-box binding	PSPC1	GO:0000003,GO:0000122,GO:0000375,GO:0000377,GO:0000380,GO:0000398,GO:0000724,GO:0000725,GO:0000785,GO:0000976,GO:0000977,GO:0000978,GO:0000980,GO:0000981,GO:0000987,GO:0001012,GO:0001067,GO:0001158,GO:0001650,GO:0002218,GO:0002253,GO:0002376,GO:0002682,GO:0002684,GO:0003008,GO:0003674,GO:0003676,GO:0003677,GO:0003682,GO:0003690,GO:0003700,GO:0003723,GO:0003727,GO:0003729,GO:0005488,GO:0005515,GO:…	-	ko:K13214,ko:K13219	-	-	-	-	ko00000,ko01009,ko03021,ko03041	-	-	-	-
Montipora_capitata_HIv3___RNAseq.g45236.t1b	38.3246	8.93555	1.27801	6.53404	6.4e-11	1.66e-07	mitogen-activated protein kinase kinase kinase 3-like [Pocillopora damicornis]	XP_027037309.1	45351.EDO41410	3.12e-146	416	KOG0198@1|root,KOG0198@2759|Eukaryota,38D6Z@33154|Opisthokonta,3BFVM@33208|Metazoa	33208|Metazoa	T	Mitogen-activated protein kinase kinase kinase	MAP3K2	GO:0000165,GO:0000186,GO:0000187,GO:0001568,GO:0001932,GO:0001934,GO:0001944,GO:0003674,GO:0003824,GO:0004672,GO:0004674,GO:0004709,GO:0005488,GO:0005515,GO:0005575,GO:0005622,GO:0005623,GO:0005634,GO:0005654,GO:0005737,GO:0005829,GO:0006355,GO:0006464,GO:0006468,GO:0006793,GO:0006796,GO:0006807,GO:0006950,GO:0007154,GO:0007165,GO:0007166,GO:0007254,GO:0007257,GO:0007275,GO:0007346,GO:0008150,GO:…	2.7.11.25	ko:K04420,ko:K04421	ko04010,ko04540,ko04722,ko04912,ko05166,map04010,map04540,map04722,map04912,map05166	M00688,M00689,M00690	-	-	ko00000,ko00001,ko00002,ko01000,ko01001	-	-	-	-
Montipora_capitata_HIv3___RNAseq.g12984.t1	16.9388	7.76139	1.62905	4.40527	1.06e-05	0.00832567	PREDICTED: uncharacterized protein LOC107358036 [Acropora digitifera]	XP_015780185.1
Montipora_capitata_HIv3___RNAseq.g15530.t1	11.0672	7.14398	1.5379	4.26493	2e-05	0.014331	thrombospondin-type laminin G domain and EAR repeat-containing protein-like [Pocillopora damicornis]	XP_027049612.1	48698.ENSPFOP00000016026	1.43e-09	67.4	KOG3544@1|root,KOG3544@2759|Eukaryota,39561@33154|Opisthokonta,3BC3Q@33208|Metazoa,3CWAU@33213|Bilateria,48APU@7711|Chordata,495XY@7742|Vertebrata,4A2I9@7898|Actinopterygii	33208|Metazoa	W	Thrombospondin-type laminin G domain and EAR	TSPEAR	GO:0003008,GO:0005575,GO:0005623,GO:0005886,GO:0005929,GO:0007600,GO:0007605,GO:0008150,GO:0009986,GO:0016020,GO:0031090,GO:0031253,GO:0032420,GO:0032421,GO:0032501,GO:0042995,GO:0043005,GO:0043226,GO:0043227,GO:0044422,GO:0044425,GO:0044441,GO:0044459,GO:0044463,GO:0044464,GO:0050877,GO:0050954,GO:0060170,GO:0071944,GO:0097458,GO:0098588,GO:0098590,GO:0098858,GO:0098862,GO:0120025,GO:0120038	-	-	-	-	-	-	-	-	-	-	-
Montipora_capitata_HIv3___RNAseq.g21495.t1	9.10436	6.8585	1.59445	3.93461	8.33e-05	0.048722	uncharacterized protein LOC122955591 [Acropora millepora]	XP_044171292.1	400682.PAC_15718670	8.99e-40	160	2ENQU@1|root,2SS3B@2759|Eukaryota,3AP66@33154|Opisthokonta,3C1G0@33208|Metazoa	400682.PAC_15718670|-	-	-	-	-	-	-	-	-	-	-	-	-	-	-	-
Montipora_capitata_HIv3___TS.g26636.t1	864.57	5.97825	0.662979	8.13493	4.12e-16	3.74e-12	PREDICTED: uncharacterized protein LOC107349509 isoform X6 [Acropora digitifera]	XP_015771179.1
Montipora_capitata_HIv3___RNAseq.g4197.t1	23.7413	5.41433	1.04054	4.6412	3.46e-06	0.00313916	ATP-binding cassette sub-family C member 4-like isoform X1 [Acropora millepora]	XP_044184521.1	45351.EDO40821	6.71e-271	799	COG1132@1|root,KOG0054@2759|Eukaryota,38CH6@33154|Opisthokonta,3BDC6@33208|Metazoa	33208|Metazoa	Q	ATPase activity, coupled to transmembrane movement of substances	-	-	-	ko:K05673	ko01523,ko02010,ko04024,ko04976,map01523,map02010,map04024,map04976	-	-	-	ko00000,ko00001,ko02000	3.A.1.208.7	-	-	-
Montipora_capitata_HIv3___RNAseq.g39797.t1	49.0229	4.96982	0.856452	5.1198	3.06e-07	0.00030799	Retrovirus-related Pol polyprotein from transposon TNT 1-94 [Stylophora pistillata]	PFX12880.1	400682.PAC_15703055	6.98e-07	56.2	COG2801@1|root,KOG0017@2759|Eukaryota,3ACW4@33154|Opisthokonta,3BVPH@33208|Metazoa	33208|Metazoa	L	Reverse transcriptase (RNA-dependent DNA polymerase)	-	-	-	-	-	-	-	-	-	-	-	-	-
Montipora_capitata_HIv3___RNAseq.g40449.t1	46.7797	4.19484	0.811478	4.44852	8.65e-06	0.00712356	hypothetical protein OS493_007281 [Desmophyllum pertusum]	KAJ7374208.1	45351.EDO33397	1.53e-114	345	29GQM@1|root,2RPX4@2759|Eukaryota,39RZ6@33154|Opisthokonta,3C0NK@33208|Metazoa	33208|Metazoa	S	Domain of unknown function (DUF4419)	-	-	-	-	-	-	-	-	-	-	-	-	-
Montipora_capitata_HIv3___TS.g44403.t1	320.735	3.22771	0.329088	8.03053	9.71e-16	5.86e-12	systemic RNA interference defective protein 1-like [Orbicella faveolata]	XP_020603407.1	45351.EDO36434	3.15e-86	302	28NCG@1|root,2SMUQ@2759|Eukaryota,3AJQB@33154|Opisthokonta,3BZTA@33208|Metazoa	33208|Metazoa	S	dsRNA-gated channel SID-1	-	-	-	-	-	-	-	-	-	-	-	-	-
Montipora_capitata_HIv3___RNAseq.g8730.t1a	116.008	2.97738	0.562883	4.2503	2.13e-05	0.014331	Ankyrin repeat domain-containing protein 50 [Stylophora pistillata]	PFX26510.1	45351.EDO37520	4.15e-232	751	COG0666@1|root,KOG0504@2759|Eukaryota,KOG4177@2759|Eukaryota,38BVK@33154|Opisthokonta,3BY7A@33208|Metazoa	33208|Metazoa	M	protein localization to T-tubule	-	-	-	ko:K21440	-	-	-	-	ko00000,ko04131	-	-	-	-
Montipora_capitata_HIv3___RNAseq.g37686.t1	63.7874	2.7731	0.400153	5.46825	4.54e-08	6.34e-05	PREDICTED: BTB and MATH domain-containing protein 36-like [Acropora digitifera]	XP_015748904.1	45351.EDO44770	2.41e-31	125	2CXDM@1|root,2RX0J@2759|Eukaryota,38W8V@33154|Opisthokonta,3C534@33208|Metazoa	33208|Metazoa	S	Broad-Complex, Tramtrack and Bric a brac	-	-	-	-	-	-	-	-	-	-	-	-	-
Montipora_capitata_HIv3___RNAseq.g13870.t1	806.349	2.28602	0.421272	4.03791	5.39e-05	0.0325828	sacsin-like [Acropora millepora]	XP_044170324.1	6412.HelroP193608	0	2429	28IDA@1|root,2QQPY@2759|Eukaryota,38G8U@33154|Opisthokonta,3BI4P@33208|Metazoa,3CYM8@33213|Bilateria	33208|Metazoa	S	HEPN domain	SACS	GO:0003674,GO:0005102,GO:0005488,GO:0005515,GO:0005575,GO:0005622,GO:0005623,GO:0005634,GO:0005737,GO:0005739,GO:0006457,GO:0008150,GO:0009987,GO:0030424,GO:0030425,GO:0030544,GO:0031072,GO:0036477,GO:0042995,GO:0043005,GO:0043226,GO:0043227,GO:0043229,GO:0043231,GO:0044087,GO:0044424,GO:0044444,GO:0044463,GO:0044464,GO:0044877,GO:0048519,GO:0048523,GO:0050750,GO:0050789,GO:0050794,GO:0051087,GO:…	-	ko:K17592	-	-	-	-	ko00000,ko01009	-	-	-	-
Montipora_capitata_HIv3___RNAseq.g11858.t1	115.818	2.2113	0.381966	4.25782	2.06e-05	0.014331	-	-
Montipora_capitata_HIv3___RNAseq.g13016.t1	998.702	2.18832	0.200942	7.97918	1.47e-15	6.67e-12	sacsin-like [Acropora millepora]	XP_044177028.1	45351.EDO44112	0	2857	28IDA@1|root,2QQPY@2759|Eukaryota,38G8U@33154|Opisthokonta,3BI4P@33208|Metazoa	33208|Metazoa	S	negative regulation of inclusion body assembly	SACS	GO:0003674,GO:0005102,GO:0005488,GO:0005515,GO:0005575,GO:0005622,GO:0005623,GO:0005634,GO:0005737,GO:0005739,GO:0006457,GO:0008150,GO:0009987,GO:0030424,GO:0030425,GO:0030544,GO:0031072,GO:0036477,GO:0042995,GO:0043005,GO:0043226,GO:0043227,GO:0043229,GO:0043231,GO:0044087,GO:0044424,GO:0044444,GO:0044463,GO:0044464,GO:0044877,GO:0048519,GO:0048523,GO:0050750,GO:0050789,GO:0050794,GO:0051087,GO:…	-	ko:K17592	-	-	-	-	ko00000,ko01009	-	-	-	-
Montipora_capitata_HIv3___RNAseq.g44003.t1	184.935	-2.14532	0.22341	-6.9843	2.86e-12	8.65e-09	LOW QUALITY PROTEIN: uncharacterized protein LOC114972163 [Acropora millepora]	XP_044164538.1	7739.XP_002591413.1	4.85e-62	232	KOG4338@1|root,KOG4338@2759|Eukaryota,38D8A@33154|Opisthokonta,3BCAR@33208|Metazoa,3CYWB@33213|Bilateria	33208|Metazoa	I	Apolipoprotein	-	-	-	ko:K14462	ko04975,ko04977,ko04979,map04975,map04977,map04979	-	-	-	ko00000,ko00001,ko00536,ko04147	-	-	-	-
Montipora_capitata_HIv3___RNAseq.g19242.t1	461.523	-2.25756	0.266893	-6.26691	3.68e-10	7.42e-07	LOW QUALITY PROTEIN: uncharacterized protein LOC114949717 [Acropora millepora]	XP_044173288.1	45351.EDO46576	2.24e-115	373	2E27X@1|root,2S9G5@2759|Eukaryota,3AB8D@33154|Opisthokonta,3BV4K@33208|Metazoa	33208|Metazoa	-	-	-	-	-	-	-	-	-	-	-	-	-	-	-
Montipora_capitata_HIv3___RNAseq.g49933.t1	54.8645	-2.30748	0.407571	-4.2263	2.38e-05	0.0153784	uncharacterized protein LOC113671700 [Pocillopora damicornis]	XP_027043752.1	756067.MicvaDRAFT_0333	1.96e-08	63.2	COG1404@1|root,COG2931@1|root,COG1404@2|Bacteria,COG2931@2|Bacteria,1GQCK@1117|Cyanobacteria	1117|Cyanobacteria	Q	PFAM Hemolysin-type calcium-binding	-	-	3.4.24.40	ko:K01406	ko01503,map01503	-	-	-	ko00000,ko00001,ko01000,ko01002	-	-	-	-
Montipora_capitata_HIv3___RNAseq.g41650.t1	145.036	-2.99927	0.46225	-5.22294	1.76e-07	0.00019949	uncharacterized protein LOC110057210 [Orbicella faveolata]	XP_020619451.1
Montipora_capitata_HIv3___TS.g17877.t1a	38.8824	-3.30704	0.648363	-4.19838	2.69e-05	0.016802	hypothetical protein AWC38_SpisGene13518 [Stylophora pistillata]	PFX21971.1
Montipora_capitata_HIv3___RNAseq.g31234.t1	100.272	-4.48062	0.514654	-7.56947	3.75e-14	1.36e-10	hypothetical protein OS493_012561 [Desmophyllum pertusum]	KAJ7379814.1
Montipora_capitata_HIv3___TS.g50495.t1	403.905	-4.62871	0.736143	-5.49316	3.95e-08	5.96e-05	DNA double-strand break repair Rad50 ATPase [Stylophora pistillata]	PFX19965.1	45351.EDO42273	0	6802	29BDQ@1|root,2RIGR@2759|Eukaryota,39XEG@33154|Opisthokonta,3BY63@33208|Metazoa	33208|Metazoa	-	-	-	-	-	-	-	-	-	-	-	-	-	-	-
Montipora_capitata_HIv3___RNAseq.g43970.t1	1031.29	-4.70462	0.901833	-4.56809	4.92e-06	0.00424802	uncharacterized protein LOC114972169 isoform X2 [Acropora millepora]	XP_029208551.2	45351.EDO37215	0	2375	KOG3594@1|root,KOG1219@2759|Eukaryota	2759|Eukaryota	G	homophilic cell adhesion via plasma membrane adhesion molecules	dp	GO:0002009,GO:0002165,GO:0003674,GO:0005198,GO:0005201,GO:0005575,GO:0005576,GO:0007275,GO:0007424,GO:0007444,GO:0007472,GO:0007475,GO:0007476,GO:0007552,GO:0007560,GO:0007591,GO:0008150,GO:0008362,GO:0008587,GO:0009653,GO:0009791,GO:0009886,GO:0009887,GO:0009888,GO:0022404,GO:0031012,GO:0032501,GO:0032502,GO:0035107,GO:0035114,GO:0035120,GO:0035220,GO:0035239,GO:0035295,GO:0040003,GO:0040005,GO:…	-	-	-	-	-	-	-	-	-	-	-
Montipora_capitata_HIv3___RNAseq.g12450.t2	35.0321	-4.8819	0.879849	-4.88372	1.04e-06	0.0009931	PREDICTED: P2X purinoceptor 7-like [Acropora digitifera]	XP_015767972.1	45351.EDO29578	1.16e-62	212	28K70@1|root,2QU49@2759|Eukaryota,39ST5@33154|Opisthokonta,3BJYN@33208|Metazoa	33208|Metazoa	-	-	PRRT4	-	-	-	-	-	-	-	-	-	-	-	-
Montipora_capitata_HIv3___RNAseq.g49964.t1	139.439	-5.1062	1.02925	-4.39275	1.12e-05	0.00845289	forkhead box protein O-like [Acropora millepora]	XP_029211920.1	45351.EDO31996	9.42e-29	113	COG5025@1|root,KOG2294@2759|Eukaryota	2759|Eukaryota	K	sequence-specific DNA binding	-	-	-	ko:K09408	ko01521,ko04062,ko04068,ko04137,ko04151,ko04152,ko04211,ko04212,ko04213,ko04218,ko04722,ko04917,ko05213,ko05223,map01521,map04062,map04068,map04137,map04151,map04152,map04211,map04212,map04213,map04218,map04722,map04917,map05213,map05223	M00676	-	-	ko00000,ko00001,ko00002,ko03000	-	-	-	-
Montipora_capitata_HIv3___RNAseq.g12442.t1	118.001	-6.56378	1.14988	-5.19949	2e-07	0.00021306	uncharacterized protein LOC114961310 [Acropora millepora]	XP_029195798.2	400682.PAC_15726818	1.02e-92	294	2C3HX@1|root,2S2TV@2759|Eukaryota,3A427@33154|Opisthokonta	33154|Opisthokonta	-	-	-	-	-	-	-	-	-	-	-	-	-	-	-
Montipora_capitata_HIv3___TS.g12368.t1	44.3859	-6.83187	1.10311	-5.66299	1.49e-08	2.45e-05	uncharacterized protein LOC114959842 [Acropora millepora]	XP_029193834.2
Montipora_capitata_HIv3___RNAseq.g8869.t1	86.9183	-7.75873	1.37055	-5.23423	1.66e-07	0.00019949	uncharacterized protein LOC110068027 [Orbicella faveolata]	XP_020631049.1	91464.S7335_3623	2.46e-44	161	COG0454@1|root,COG0454@2|Bacteria,1G5K5@1117|Cyanobacteria,1GZB0@1129|Synechococcus	1117|Cyanobacteria	K	COG0454 Histone acetyltransferase HPA2 and related acetyltransferases	-	-	2.3.1.128	ko:K03789	-	-	-	-	ko00000,ko01000,ko03009	-	-	-	-
Montipora_capitata_HIv3___TS.g21923.t1	25.6267	-7.92261	1.36977	-5.35683	8.47e-08	0.00010965	uncharacterized protein LOC114962429 [Acropora millepora]	XP_029197241.2	45351.EDO35365	1.33e-129	389	2EQQW@1|root,2STPK@2759|Eukaryota	45351.EDO35365|-	-	-	-	-	-	-	-	-	-	-	-	-	-	-	-
Montipora_capitata_HIv3___RNAseq.g485.t1	30.71	-8.18464	1.30376	-5.82906	5.57e-09	1.01e-05	phospholipase D1-like [Acropora millepora]	XP_044178482.1	400682.PAC_15715169	2.33e-214	619	COG1502@1|root,KOG1329@2759|Eukaryota,38G6H@33154|Opisthokonta,3BAV7@33208|Metazoa	33208|Metazoa	I	phospholipase D activity	Pld	GO:0001703,GO:0003674,GO:0003824,GO:0004620,GO:0004630,GO:0005575,GO:0005622,GO:0005623,GO:0005737,GO:0006996,GO:0007030,GO:0007154,GO:0007165,GO:0007275,GO:0007349,GO:0007369,GO:0007602,GO:0008081,GO:0008150,GO:0009314,GO:0009416,GO:0009581,GO:0009582,GO:0009583,GO:0009605,GO:0009628,GO:0009653,GO:0009790,GO:0009987,GO:0010004,GO:0010256,GO:0010638,GO:0016043,GO:0016298,GO:0016787,GO:0016788,GO:…	3.1.4.4	ko:K01115	ko00564,ko00565,ko01100,ko01110,ko04014,ko04024,ko04071,ko04072,ko04144,ko04666,ko04724,ko04912,ko05231,map00564,map00565,map01100,map01110,map04014,map04024,map04071,map04072,map04144,map04666,map04724,map04912,map05231	-	R01310,R02051,R07385	RC00017,RC00425	ko00000,ko00001,ko01000,ko04131	-	-	-	-
Montipora_capitata_HIv3___TS.g44857.t1	43.2853	-8.6777	1.27078	-6.36831	1.91e-10	4.33e-07	D-amino-acid oxidase-like isoform X2 [Acropora millepora]	KAJ7373779.1	45351.EDO41915	1.43e-64	218	COG0665@1|root,KOG3923@2759|Eukaryota,39U0H@33154|Opisthokonta	33154|Opisthokonta	E	D-amino acid oxidase	-	-	-	-	-	-	-	-	-	-	-	-	-

## Sheet: Table_S9
Table S9. Differential gene expression results for P. acuta Group 2 (triploid) samples exposed to 27.47 °C ± 0.13 (Ambient temperature) and 29.37 °C ± 0.06 (High temperature) at 6 weeks of exposure. log2FoldChange results are reported for high temperature relative to ambient condition samples. Sample annotations were obtained from blastx against the nr_cluster_seq database, entrez_query "stony co…
	DEG Analysis						NCBI BLASTP nr		EggNOG-mapper Results
gene_id	baseMean	log2FoldChange	lfcSE	stat	pvalue	padj	representative-sequence-description	representative-sequence-accession	seed_ortholog	evalue	score	eggNOG_OGs	max_annot_lvl	COG_category	Description	Preferred_name	GOs	EC	KEGG_ko	KEGG_Pathway	KEGG_Module	KEGG_Reaction	KEGG_rclass	BRITE	KEGG_TC	CAZy	BiGG_Reaction	PFAMs
Pocillopora_acuta_KBHIv2___RNAseq.g20394.t1	6914.51	10.2258	1.02487	9.40696	5.11e-21	3.02e-17	gamma-crystallin M1-like [Stylophora pistillata]	XP_022809135.1	9940.ENSOARP00000020309	5.02e-07	55.1	29V14@1|root,2RXJY@2759|Eukaryota,3A16H@33154|Opisthokonta,3BPDT@33208|Metazoa,3CX95@33213|Bilateria,487MY@7711|Chordata,48YK5@7742|Vertebrata,3J2IZ@40674|Mammalia,4J88Y@91561|Cetartiodactyla	33208|Metazoa	S	Gamma-crystallin F-like	CRYGD	GO:0001654,GO:0002088,GO:0007275,GO:0007423,GO:0008150,GO:0032501,GO:0032502,GO:0043010,GO:0048513,GO:0048731,GO:0048856	-	-	-	-	-	-	-	-	-	-	-
Pocillopora_acuta_KBHIv2___RNAseq.g17514.t1	73.0799	6.25431	0.832613	6.80911	9.82e-12	9.69e-09	hypothetical protein pdam_00014278 [Pocillopora damicornis]	RMX60771.1
Pocillopora_acuta_KBHIv2___RNAseq.g8595.t1	10.9314	5.38541	1.31717	3.64452	0.000267895	0.0347443	glutamic acid-rich protein-like isoform X2 [Pocillopora damicornis]	XP_027059192.1
Pocillopora_acuta_KBHIv2___RNAseq.g20393.t1	154.564	4.72668	0.447731	9.25046	2.24e-20	9.61e-17	gamma-crystallin M1-like [Stylophora pistillata]	XP_022809135.1
Pocillopora_acuta_KBHIv2___RNAseq.g8592.t1	64.1071	3.75109	0.605035	5.23296	1.67e-07	8.23e-05	glutamic acid-rich protein-like isoform X2 [Pocillopora damicornis]	XP_027059192.1
Pocillopora_acuta_KBHIv2___RNAseq.g9866.t1	19.392	3.6721	0.796981	3.87354	0.000107264	0.0167182	uncharacterized protein LOC113681727 [Pocillopora damicornis]	XP_027054647.1
Pocillopora_acuta_KBHIv2___RNAseq.g22571.t1	21.1744	3.56893	0.761494	3.91857	8.91e-05	0.0152839	blastula protease 10-like [Pocillopora damicornis]	XP_027039025.1	45351.EDO41420	1.91e-66	214	KOG3714@1|root,KOG3714@2759|Eukaryota,3AMRH@33154|Opisthokonta,3C0S4@33208|Metazoa	33208|Metazoa	O	It is involved in the biological process described with	-	GO:0006810,GO:0006897,GO:0006909,GO:0008150,GO:0016192,GO:0051179,GO:0051234,GO:0098657	-	-	-	-	-	-	-	-	-	-	-
Pocillopora_acuta_KBHIv2___RNAseq.g5577.t1b	131.805	3.36485	0.317219	8.76331	1.9e-18	5.61e-15	tyrosine aminotransferase-like [Pocillopora damicornis]	XP_027039707.1	45351.EDO40513	5.7e-209	589	COG0436@1|root,KOG0259@2759|Eukaryota,38BAA@33154|Opisthokonta,3BDCR@33208|Metazoa	33208|Metazoa	E	L-tyrosine aminotransferase activity	TAT	GO:0002119,GO:0002164,GO:0003674,GO:0003824,GO:0004838,GO:0005488,GO:0005575,GO:0005622,GO:0005623,GO:0005737,GO:0005739,GO:0005829,GO:0005975,GO:0005996,GO:0006006,GO:0006082,GO:0006094,GO:0006103,GO:0006520,GO:0006536,GO:0006558,GO:0006559,GO:0006570,GO:0006572,GO:0006725,GO:0006807,GO:0006950,GO:0006979,GO:0007275,GO:0008150,GO:0008152,GO:0008483,GO:0009056,GO:0009058,GO:0009063,GO:0009064,GO:…	2.6.1.5	ko:K00815	ko00130,ko00270,ko00350,ko00360,ko00400,ko00401,ko00950,ko00960,ko01100,ko01110,ko01130,ko01230,map00130,map00270,map00350,map00360,map00400,map00401,map00950,map00960,map01100,map01110,map01130,map01230	M00025,M00034	R00694,R00734,R07396	RC00006	ko00000,ko00001,ko00002,ko01000,ko01007	-	-	-	-
Pocillopora_acuta_KBHIv2___RNAseq.g13826.t1	67.3212	3.28702	0.551755	4.89721	9.72e-07	0.000401671	carbonic anhydrase 2-like [Pocillopora damicornis]	XP_027050353.1	9685.ENSFCAP00000004762	7.16e-31	129	COG3338@1|root,KOG0382@2759|Eukaryota,38BFG@33154|Opisthokonta,3BIMZ@33208|Metazoa,3CTN7@33213|Bilateria,480DH@7711|Chordata,495H5@7742|Vertebrata,3J9P9@40674|Mammalia,3EFJQ@33554|Carnivora	33208|Metazoa	P	carbonic anhydrase	CA2	GO:0001655,GO:0001822,GO:0002009,GO:0002376,GO:0002520,GO:0002521,GO:0002573,GO:0002682,GO:0002684,GO:0002761,GO:0002763,GO:0003674,GO:0003824,GO:0004064,GO:0004089,GO:0005488,GO:0005575,GO:0005576,GO:0005615,GO:0005622,GO:0005623,GO:0005737,GO:0005829,GO:0005886,GO:0005902,GO:0006730,GO:0006810,GO:0006811,GO:0006820,GO:0006873,GO:0006885,GO:0006950,GO:0007154,GO:0007165,GO:0007186,GO:0007275,GO:…	4.2.1.1	ko:K01672,ko:K18245	ko00910,ko04964,ko04966,ko04971,ko04972,ko04976,map00910,map04964,map04966,map04971,map04972,map04976	-	R00132,R10092	RC02807	ko00000,ko00001,ko01000,ko04147	-	-	-	-
Pocillopora_acuta_KBHIv2___RNAseq.g7981.t1a	176.343	3.15506	0.455819	5.63842	1.72e-08	9.84e-06	collagen triple helix repeat-containing protein 1-like [Stylophora pistillata]	XP_022796010.1	45351.EDO40808	7.31e-53	177	28K4T@1|root,2QSJD@2759|Eukaryota,39RIY@33154|Opisthokonta,3BDQJ@33208|Metazoa	33208|Metazoa	S	Collagen triple helix	-	-	-	-	-	-	-	-	-	-	-	-	-
Pocillopora_acuta_KBHIv2___RNAseq.g21356.t1	212.456	2.94733	0.255943	9.23006	2.7e-20	9.61e-17	alpha-aminoadipic semialdehyde synthase, mitochondrial-like isoform X1 [Pocillopora damicornis]	XP_027057225.1	45351.EDO38256	0	1293	COG1748@1|root,KOG0172@2759|Eukaryota,38BKM@33154|Opisthokonta,3BDVH@33208|Metazoa	33208|Metazoa	E	saccharopine dehydrogenase (NADP+, L-lysine-forming) activity	AASS	GO:0003674,GO:0003824,GO:0004753,GO:0005575,GO:0005622,GO:0005623,GO:0005737,GO:0005739,GO:0005759,GO:0006082,GO:0006091,GO:0006520,GO:0006553,GO:0006554,GO:0006807,GO:0008150,GO:0008152,GO:0008652,GO:0009056,GO:0009058,GO:0009063,GO:0009066,GO:0009067,GO:0009068,GO:0009085,GO:0009987,GO:0016043,GO:0016053,GO:0016054,GO:0016491,GO:0016645,GO:0016646,GO:0017144,GO:0019477,GO:0019752,GO:0019878,GO:…	1.5.1.8,1.5.1.9	ko:K14157	ko00310,ko01100,ko01110,ko01130,map00310,map01100,map01110,map01130	M00032	R00716,R02313	RC00215,RC00217,RC00225,RC01532	ko00000,ko00001,ko00002,ko01000	-	-	-	-
Pocillopora_acuta_KBHIv2___RNAseq.g12011.t1	76.3601	2.84401	0.514818	4.38805	1.14e-05	0.00290308	mitochondrial prohibitin complex protein 2-like [Pocillopora damicornis]	XP_027037813.1	10224.XP_002739412.1	7.03e-70	226	28ZEG@1|root,2R68S@2759|Eukaryota,39VNV@33154|Opisthokonta,3BN9F@33208|Metazoa,3CYUQ@33213|Bilateria	33208|Metazoa	S	SPFH domain / Band 7 family	-	-	-	ko:K17080	-	-	-	-	ko00000,ko03029,ko04147	-	-	-	-
Pocillopora_acuta_KBHIv2___RNAseq.g17519.t1	131.684	2.83367	0.378145	5.9467	2.74e-09	1.94e-06	contactin-6-like [Pocillopora damicornis]	XP_027045258.1	45351.EDO38078	3.27e-89	297	KOG0200@1|root,KOG0200@2759|Eukaryota,38BHI@33154|Opisthokonta,3BAU7@33208|Metazoa	33154|Opisthokonta	T	fibroblast growth factor-activated receptor activity	-	-	2.7.10.1	ko:K12378	ko04013,map04013	-	-	-	ko00000,ko00001,ko01000	-	-	-	-
Pocillopora_acuta_KBHIv2___RNAseq.g27081.t1	148.272	2.63476	0.469641	4.36461	1.27e-05	0.0030997	Retrovirus-related Pol polyprotein from transposon TNT 1-94 [Stylophora pistillata]	PFX12880.1	8128.ENSONIP00000026676	1.65e-235	705	COG2801@1|root,KOG0017@2759|Eukaryota,38DPC@33154|Opisthokonta,3BI7U@33208|Metazoa,3CTS1@33213|Bilateria,48JS3@7711|Chordata,49GTT@7742|Vertebrata	33208|Metazoa	L	Pfam:UBN2_2	-	-	-	-	-	-	-	-	-	-	-	-	-
Pocillopora_acuta_KBHIv2___RNAseq.g25947.t1	42.6832	2.62085	0.377121	5.39849	6.72e-08	3.51e-05	fibroblast growth factor receptor 2-like [Orbicella faveolata]	XP_020626872.1
Pocillopora_acuta_KBHIv2___RNAseq.g25828.t1	30.8904	2.60809	0.524194	3.85949	0.000113623	0.0175552	Matrilin-2 [Stylophora pistillata]	PFX24381.1	6087.XP_002162576.2	3.19e-242	776	KOG1217@1|root,KOG1217@2759|Eukaryota,3AFXK@33154|Opisthokonta,3BWT6@33208|Metazoa	33208|Metazoa	T	Sushi, von Willebrand factor type A, EGF and pentraxin domain-containing protein 1-like	-	-	-	-	-	-	-	-	-	-	-	-	-
Pocillopora_acuta_KBHIv2___TS.g11135.t2	169.206	2.57731	0.241471	8.25088	1.57e-16	2.79e-13	inositol hexakisphosphate and diphosphoinositol-pentakisphosphate kinase 2-like isoform X1 [Pocillopora damicornis]	XP_027044629.1	45351.EDO36324	0	1015	KOG1057@1|root,KOG1057@2759|Eukaryota	2759|Eukaryota	KLT	diphosphoinositol-pentakisphosphate kinase activity	PPIP5K2	GO:0000166,GO:0000827,GO:0000828,GO:0000829,GO:0000832,GO:0002376,GO:0002682,GO:0002684,GO:0002831,GO:0002833,GO:0003674,GO:0003824,GO:0005488,GO:0005524,GO:0005575,GO:0005622,GO:0005623,GO:0005634,GO:0005654,GO:0005737,GO:0005829,GO:0005886,GO:0005975,GO:0006020,GO:0006066,GO:0006793,GO:0006796,GO:0006950,GO:0006952,GO:0006955,GO:0008144,GO:0008150,GO:0008152,GO:0009058,GO:0009605,GO:0009607,GO:…	2.7.4.24	ko:K12847,ko:K13024	ko03040,ko04070,map03040,map04070	M00354	R05799,R08964	RC00002	ko00000,ko00001,ko00002,ko01000,ko03041	-	-	-	-
Pocillopora_acuta_KBHIv2___RNAseq.g27084.t1c	714.049	2.49246	0.243575	7.83126	4.83e-15	7.8e-12	zinc finger protein 395-like [Pocillopora damicornis]	XP_027049997.1	45351.EDO33440	8.82e-116	370	28PJI@1|root,2QW7P@2759|Eukaryota,38BFP@33154|Opisthokonta,3BI9A@33208|Metazoa	33208|Metazoa	S	enhancer sequence-specific DNA binding	ZNF395	GO:0000976,GO:0000977,GO:0000978,GO:0000981,GO:0000987,GO:0001012,GO:0001067,GO:0001158,GO:0003674,GO:0003676,GO:0003677,GO:0003690,GO:0003700,GO:0005488,GO:0005575,GO:0005622,GO:0005623,GO:0005634,GO:0005737,GO:0005829,GO:0006355,GO:0006357,GO:0008150,GO:0009889,GO:0010468,GO:0010556,GO:0019219,GO:0019222,GO:0031323,GO:0031326,GO:0035326,GO:0043226,GO:0043227,GO:0043229,GO:0043231,GO:0043565,GO:…	-	-	-	-	-	-	-	-	-	-	-
Pocillopora_acuta_KBHIv2___RNAseq.g30233.t1	32.7416	2.46817	0.497059	3.78869	0.000151441	0.0225827	blastula protease 10-like [Pocillopora damicornis]	XP_027039025.1	45351.EDO41420	1.08e-65	212	KOG3714@1|root,KOG3714@2759|Eukaryota,3AMRH@33154|Opisthokonta,3C0S4@33208|Metazoa	33208|Metazoa	O	It is involved in the biological process described with	-	GO:0006810,GO:0006897,GO:0006909,GO:0008150,GO:0016192,GO:0051179,GO:0051234,GO:0098657	-	-	-	-	-	-	-	-	-	-	-
Pocillopora_acuta_KBHIv2___TS.g19877.t1	22.0001	2.44634	0.499038	3.72992	0.000191539	0.0267974	blastula protease 10-like [Pocillopora damicornis]	XP_027039025.1	45351.EDO48870	3.39e-09	63.9	KOG3594@1|root,KOG1219@2759|Eukaryota	2759|Eukaryota	G	homophilic cell adhesion via plasma membrane adhesion molecules	-	-	-	-	-	-	-	-	-	-	-	-	-
Pocillopora_acuta_KBHIv2___TS.g21597.t2	358.957	2.37276	0.287852	6.21083	5.27e-10	4.26e-07	glycine N-methyltransferase-like [Stylophora pistillata]	XP_022800434.1	45351.EDO33266	1.44e-143	415	28J9F@1|root,2QRN6@2759|Eukaryota,38R3J@33154|Opisthokonta,3BEQY@33208|Metazoa	33208|Metazoa	S	glycine N-methyltransferase activity	-	GO:0000096,GO:0006082,GO:0006139,GO:0006520,GO:0006534,GO:0006555,GO:0006575,GO:0006725,GO:0006732,GO:0006790,GO:0006807,GO:0006950,GO:0007154,GO:0007275,GO:0007568,GO:0008150,GO:0008152,GO:0008340,GO:0008652,GO:0009056,GO:0009058,GO:0009066,GO:0009069,GO:0009109,GO:0009116,GO:0009119,GO:0009267,GO:0009605,GO:0009987,GO:0009991,GO:0010259,GO:0016053,GO:0017144,GO:0019752,GO:0031667,GO:0031668,GO:…	2.1.1.20	ko:K00552	ko00260,map00260	-	R00367	RC00003,RC00060	ko00000,ko00001,ko01000	-	-	-	-
Pocillopora_acuta_KBHIv2___RNAseq.g9463.t1	23.8307	2.36128	0.494782	3.59009	0.000330562	0.0407876	dynein light chain Tctex-type-like [Orbicella faveolata]	XP_020627271.1	45351.EDO46890	7.65e-31	117	KOG4108@1|root,KOG4108@2759|Eukaryota	2759|Eukaryota	O	regulation of intraciliary retrograde transport	-	-	-	ko:K06085	ko04520,map04520	-	-	-	ko00000,ko00001	-	-	-	-
Pocillopora_acuta_KBHIv2___RNAseq.g8624.t1	45.6039	2.33701	0.450011	3.89335	9.89e-05	0.01597	glutamic acid-rich protein-like isoform X2 [Pocillopora damicornis]	XP_027059192.1
Pocillopora_acuta_KBHIv2___RNAseq.g1556.t1	474.516	2.31012	0.241124	7.15462	8.39e-13	9.94e-10	patatin-like phospholipase domain-containing protein 2 [Orbicella faveolata]	XP_020620664.1	45351.EDO40337	3.56e-139	410	KOG3773@1|root,KOG3773@2759|Eukaryota,38FTD@33154|Opisthokonta,3B9RT@33208|Metazoa	33208|Metazoa	I	diolein transacylation activity	PNPLA2	GO:0000062,GO:0000166,GO:0001676,GO:0002021,GO:0003674,GO:0003824,GO:0003841,GO:0004465,GO:0004620,GO:0004623,GO:0004806,GO:0005488,GO:0005543,GO:0005575,GO:0005622,GO:0005623,GO:0005634,GO:0005654,GO:0005737,GO:0005783,GO:0005788,GO:0005789,GO:0005811,GO:0005829,GO:0005886,GO:0006082,GO:0006464,GO:0006629,GO:0006631,GO:0006638,GO:0006639,GO:0006641,GO:0006644,GO:0006650,GO:0006654,GO:0006793,GO:…	3.1.1.3	ko:K13534,ko:K16814,ko:K16816	ko00561,ko01100,ko04714,ko04923,map00561,map01100,map04714,map04923	M00098	R02250,R02687	RC00020,RC00037,RC00041,RC00094	ko00000,ko00001,ko00002,ko01000	-	-	-	-
Pocillopora_acuta_KBHIv2___RNAseq.g12012.t1	92.7002	2.29578	0.464366	3.68419	0.000229431	0.0311186	uncharacterized protein LOC111340591 [Stylophora pistillata]	XP_022803196.1	45351.EDO47435	5.61e-97	323	2A4Z9@1|root,2RY8F@2759|Eukaryota,3A11K@33154|Opisthokonta,3BPX2@33208|Metazoa	33208|Metazoa	S	SPFH domain / Band 7 family	-	-	-	-	-	-	-	-	-	-	-	-	-
Pocillopora_acuta_KBHIv2___RNAseq.g26160.t1	4006.27	2.23379	0.382767	4.30765	1.65e-05	0.00381912	uncharacterized protein LOC113678314 [Pocillopora damicornis]	XP_027051006.1
Pocillopora_acuta_KBHIv2___RNAseq.g13601.t1	123.642	2.21885	0.341372	4.78623	1.7e-06	0.000603907	temperature-induced lipocalin-1-like [Pocillopora damicornis]	XP_027038831.1	45351.EDO36993	5.29e-68	213	COG3040@1|root,KOG4824@2759|Eukaryota,39NHK@33154|Opisthokonta,3CQ1W@33208|Metazoa	33208|Metazoa	M	Lipocalin-like domain	-	-	-	-	-	-	-	-	-	-	-	-	-
Pocillopora_acuta_KBHIv2___RNAseq.g22405.t1	335.255	2.21549	0.342168	4.76528	1.89e-06	0.000644417	uncharacterized protein LOC113686945 [Pocillopora damicornis]	XP_027060430.1	10141.ENSCPOP00000020964	7.8e-08	59.7	294H1@1|root,2TD2A@2759|Eukaryota,3ANXK@33154|Opisthokonta,3C1VF@33208|Metazoa,3D9JI@33213|Bilateria,48G41@7711|Chordata,49D8B@7742|Vertebrata,3JI0Y@40674|Mammalia,35R2B@314146|Euarchontoglires,4Q92Y@9989|Rodentia	33208|Metazoa	T	Tumor necrosis factor receptor superfamily member	Tnfrsf26	GO:0000902,GO:0000904,GO:0002237,GO:0002376,GO:0003674,GO:0004888,GO:0005031,GO:0005035,GO:0005488,GO:0005515,GO:0005575,GO:0005622,GO:0005623,GO:0005634,GO:0005886,GO:0005887,GO:0006915,GO:0006928,GO:0006935,GO:0006950,GO:0006952,GO:0006954,GO:0006955,GO:0007154,GO:0007165,GO:0007166,GO:0007275,GO:0007399,GO:0007409,GO:0007411,GO:0008150,GO:0008219,GO:0009605,GO:0009607,GO:0009617,GO:0009653,GO:…	-	ko:K05161	-	-	-	-	ko00000,ko04050	-	-	-	-
Pocillopora_acuta_KBHIv2___RNAseq.g20693.t1	515.293	2.20301	0.230241	7.02765	2.1e-12	2.33e-09	neuropilin-1-like [Stylophora pistillata]	XP_022788424.1	244447.XP_008323697.1	1.32e-24	118	28MW7@1|root,2QVB7@2759|Eukaryota,38MV2@33154|Opisthokonta,3BAT1@33208|Metazoa,3D040@33213|Bilateria,481Z1@7711|Chordata,48V3N@7742|Vertebrata,49UCY@7898|Actinopterygii	33208|Metazoa	T	Belongs to the neuropilin family	NRP2	GO:0000902,GO:0000904,GO:0001525,GO:0001568,GO:0001667,GO:0001755,GO:0001764,GO:0001936,GO:0001938,GO:0001944,GO:0002116,GO:0003002,GO:0003007,GO:0003148,GO:0003151,GO:0003205,GO:0003206,GO:0003279,GO:0003674,GO:0003824,GO:0004672,GO:0004713,GO:0004714,GO:0004888,GO:0005021,GO:0005488,GO:0005515,GO:0005575,GO:0005623,GO:0005886,GO:0006464,GO:0006468,GO:0006793,GO:0006796,GO:0006807,GO:0006928,GO:…	-	ko:K06819	-	-	-	-	ko00000,ko04516	-	-	-	-
Pocillopora_acuta_KBHIv2___RNAseq.g6687.t1	48.286	2.19765	0.403126	4.00046	6.32e-05	0.0118239	uncharacterized protein LOC113672524 isoform X2 [Pocillopora damicornis]	XP_027044615.1
Pocillopora_acuta_KBHIv2___RNAseq.g12010.t1	202.242	2.19099	0.223825	7.17537	7.21e-13	9.15e-10	4-hydroxyphenylpyruvate dioxygenase-like isoform X2 [Orbicella faveolata]	XP_020627472.1	7897.ENSLACP00000017328	2.48e-209	587	COG3185@1|root,KOG0638@2759|Eukaryota,38BA4@33154|Opisthokonta,3BBAJ@33208|Metazoa,3CWBP@33213|Bilateria,47YZF@7711|Chordata,491HD@7742|Vertebrata	33208|Metazoa	E	4-hydroxyphenylpyruvate dioxygenase activity	hpd	GO:0000139,GO:0003674,GO:0003824,GO:0003868,GO:0005575,GO:0005622,GO:0005623,GO:0005737,GO:0005783,GO:0005789,GO:0005794,GO:0006082,GO:0006520,GO:0006570,GO:0006572,GO:0006725,GO:0006807,GO:0008150,GO:0008152,GO:0009056,GO:0009063,GO:0009072,GO:0009074,GO:0009987,GO:0012505,GO:0016020,GO:0016054,GO:0016491,GO:0016701,GO:0016702,GO:0019439,GO:0019752,GO:0031090,GO:0031984,GO:0042175,GO:0043226,GO:…	1.13.11.27	ko:K00457	ko00130,ko00350,ko00360,ko01100,map00130,map00350,map00360,map01100	M00044	R01372,R02521	RC00505,RC00738	ko00000,ko00001,ko00002,ko01000,ko04147	-	-	-	-
Pocillopora_acuta_KBHIv2___RNAseq.g25948.t1	121.657	2.08467	0.291245	5.1493	2.61e-07	0.000119119	isovaleryl-CoA dehydrogenase, mitochondrial-like [Pocillopora damicornis]	XP_027054810.1	45351.EDO31980	1.16e-223	625	COG1960@1|root,KOG0141@2759|Eukaryota,38CQN@33154|Opisthokonta,3BAWC@33208|Metazoa	33208|Metazoa	EI	isovaleryl-CoA dehydrogenase activity	IVD	GO:0003674,GO:0003824,GO:0003995,GO:0005575,GO:0005622,GO:0005623,GO:0005634,GO:0005654,GO:0005737,GO:0005739,GO:0005740,GO:0005759,GO:0006082,GO:0006520,GO:0006551,GO:0006552,GO:0006629,GO:0006631,GO:0006635,GO:0006807,GO:0008150,GO:0008152,GO:0008470,GO:0009056,GO:0009062,GO:0009063,GO:0009081,GO:0009083,GO:0009987,GO:0016020,GO:0016042,GO:0016043,GO:0016054,GO:0016491,GO:0016627,GO:0019395,GO:…	1.3.8.4	ko:K00253	ko00280,ko01100,map00280,map01100	M00036	R04095	RC00246	ko00000,ko00001,ko00002,ko01000	-	-	-	-
Pocillopora_acuta_KBHIv2___RNAseq.g4535.t1	50.173	2.07362	0.396426	3.75519	0.000173208	0.0250208	methylglutaconyl-CoA hydratase, mitochondrial-like [Pocillopora damicornis]	XP_027049100.1	45351.EDO33483	1.43e-141	409	COG1024@1|root,KOG1679@2759|Eukaryota,38CD5@33154|Opisthokonta,3BBBZ@33208|Metazoa	33208|Metazoa	I	methylglutaconyl-CoA hydratase activity	ECHDC2	GO:0000288,GO:0000956,GO:0003674,GO:0003676,GO:0003723,GO:0003729,GO:0003730,GO:0003824,GO:0004300,GO:0004490,GO:0005488,GO:0005575,GO:0005622,GO:0005623,GO:0005737,GO:0005739,GO:0005759,GO:0006082,GO:0006139,GO:0006401,GO:0006402,GO:0006520,GO:0006629,GO:0006631,GO:0006635,GO:0006725,GO:0006807,GO:0006950,GO:0008150,GO:0008152,GO:0009056,GO:0009057,GO:0009062,GO:0009063,GO:0009081,GO:0009083,GO:…	4.2.1.18	ko:K05607	ko00280,ko01100,map00280,map01100	M00036	R02085	RC02416	ko00000,ko00001,ko00002,ko01000	-	-	-	-
Pocillopora_acuta_KBHIv2___RNAseq.g16223.t1	57.332	2.0281	0.352466	4.0944	4.23e-05	0.00817441	glycosyltransferase 1 domain-containing protein 1-like [Stylophora pistillata]	XP_022800510.1	28377.ENSACAP00000020388	6.06e-102	311	28INF@1|root,2QQZE@2759|Eukaryota,38GA3@33154|Opisthokonta,3BC9P@33208|Metazoa,3CUUF@33213|Bilateria,47Z8P@7711|Chordata,4919P@7742|Vertebrata	33208|Metazoa	S	glycosyltransferase 1	GLT1D1	GO:0005575,GO:0005622,GO:0005623,GO:0005737,GO:0005829,GO:0044424,GO:0044444,GO:0044464	-	-	-	-	-	-	-	-	-	-	-
Pocillopora_acuta_KBHIv2___RNAseq.g29114.t2	213.466	-2.01015	0.365485	-3.89944	9.64e-05	0.0157167	collagen alpha-1(XXIV) chain-like isoform X1 [Stylophora pistillata]	XP_022792685.1	45351.EDO46108	3.67e-34	135	KOG3544@1|root,KOG3544@2759|Eukaryota,39NRU@33154|Opisthokonta,3CQAB@33208|Metazoa	33208|Metazoa	W	TNF(Tumour Necrosis Factor) family	-	-	-	ko:K05480	ko04060,map04060	-	-	-	ko00000,ko00001,ko04052	-	-	-	-
Pocillopora_acuta_KBHIv2___RNAseq.g7243.t1	41.8284	-2.01092	0.35763	-3.98724	6.68e-05	0.0123724	thrombospondin-type laminin G domain and EAR repeat-containing protein-like [Pocillopora damicornis]	XP_027049612.1	61853.ENSNLEP00000002763	9.18e-13	79	KOG3544@1|root,KOG3544@2759|Eukaryota,39561@33154|Opisthokonta,3BC3Q@33208|Metazoa,3CWAU@33213|Bilateria,48APU@7711|Chordata,495XY@7742|Vertebrata,3J3SX@40674|Mammalia,35FY5@314146|Euarchontoglires,4ME57@9443|Primates	33208|Metazoa	W	Thrombospondin-type laminin G domain and EAR	TSPEAR	GO:0003008,GO:0005575,GO:0005623,GO:0005886,GO:0005929,GO:0007600,GO:0007605,GO:0008150,GO:0009986,GO:0016020,GO:0031090,GO:0031253,GO:0032420,GO:0032421,GO:0032501,GO:0042995,GO:0043005,GO:0043226,GO:0043227,GO:0044422,GO:0044425,GO:0044441,GO:0044459,GO:0044463,GO:0044464,GO:0050877,GO:0050954,GO:0060170,GO:0071944,GO:0097458,GO:0098588,GO:0098590,GO:0098858,GO:0098862,GO:0120025,GO:0120038	-	-	-	-	-	-	-	-	-	-	-
Pocillopora_acuta_KBHIv2___RNAseq.g1196.t1	45.6086	-2.06663	0.354785	-4.17625	2.96e-05	0.00613557	Sodium- and chloride-dependent GABA transporter 2 [Stylophora pistillata]	PFX22042.1	45351.EDO32356	1.96e-266	747	COG0733@1|root,KOG3660@2759|Eukaryota,38G22@33154|Opisthokonta,3BB0B@33208|Metazoa	33208|Metazoa	T	gamma-aminobutyric acid:sodium symporter activity	-	-	-	ko:K05039	-	-	-	-	ko00000,ko02000	2.A.22.3	-	-	-
Pocillopora_acuta_KBHIv2___RNAseq.g21964.t1	84.1195	-2.10264	0.409914	-3.70243	0.000213544	0.0296426	uncharacterized protein LOC113685553 [Pocillopora damicornis]	XP_027058878.1	45351.EDO34938	1.77e-13	77.4	2BZ8C@1|root,2S8CX@2759|Eukaryota,3A92Y@33154|Opisthokonta,3BTZA@33208|Metazoa	33208|Metazoa	S	Protein rolling stone-like	-	GO:0000768,GO:0005575,GO:0006949,GO:0007520,GO:0008150,GO:0009653,GO:0009987,GO:0014902,GO:0016020,GO:0030154,GO:0032502,GO:0042692,GO:0048646,GO:0048856,GO:0048869,GO:0051146,GO:0061061	-	-	-	-	-	-	-	-	-	-	-
Pocillopora_acuta_KBHIv2___RNAseq.953_t	616.811	-2.1163	0.296001	-5.17341	2.3e-07	0.000107478	Glycine betaine transporter OpuD [Stylophora pistillata]	PFX21170.1	45351.EDO48326	2.1e-305	860	COG1292@1|root,2QRGP@2759|Eukaryota,39V2A@33154|Opisthokonta,3BIV3@33208|Metazoa	33208|Metazoa	M	BCCT, betaine/carnitine/choline family transporter	-	-	-	-	-	-	-	-	-	-	-	-	-
Pocillopora_acuta_KBHIv2___RNAseq.g14839.t1	62.6902	-2.13912	0.317734	-4.89138	1e-06	0.000404351	uncharacterized protein LOC111329509 [Stylophora pistillata]	XP_022789964.1	59894.ENSFALP00000000959	4.79e-39	159	KOG4441@1|root,KOG4441@2759|Eukaryota,39RHT@33154|Opisthokonta,3BKHV@33208|Metazoa,3CX7I@33213|Bilateria,480ZX@7711|Chordata,48XZV@7742|Vertebrata,4GHRX@8782|Aves	33208|Metazoa	T	Kelch-like protein 23	KLHL23	GO:0000151,GO:0005575,GO:0005622,GO:0005623,GO:0031461,GO:0031463,GO:0032991,GO:0044424,GO:0044464,GO:1902494,GO:1990234	-	ko:K10460	-	-	-	-	ko00000,ko04121	-	-	-	-
Pocillopora_acuta_KBHIv2___RNAseq.g15494.t1	723.913	-2.15541	0.319314	-4.91817	8.74e-07	0.000369553	uncharacterized protein LOC111329509 [Stylophora pistillata]	XP_022789964.1
Pocillopora_acuta_KBHIv2___RNAseq.g14195.t1	80.9075	-2.22024	0.386216	-4.2341	2.29e-05	0.00503361	A disintegrin and metalloproteinase with thrombospondin motifs 13-like [Pocillopora damicornis]	XP_027045922.1	6087.XP_004211771.1	3.13e-22	105	KOG1480@1|root,KOG3538@1|root,KOG4475@1|root,KOG1480@2759|Eukaryota,KOG3538@2759|Eukaryota,KOG4475@2759|Eukaryota	2759|Eukaryota	U	coreceptor activity involved in Wnt signaling pathway, planar cell polarity pathway	SSPO	GO:0005575,GO:0005576,GO:0005615,GO:0044421	-	ko:K08621,ko:K13912	ko04970,map04970	-	-	-	ko00000,ko00001,ko01000,ko01002	-	-	-	-
Pocillopora_acuta_KBHIv2___RNAseq.g12325.t1	229.442	-2.23761	0.23987	-6.88975	5.59e-12	5.84e-09	ammonium transporter Rh type B-like [Stylophora pistillata]	XP_022795558.1	45351.EDO30704	2.06e-141	423	KOG3796@1|root,KOG3796@2759|Eukaryota,38DUR@33154|Opisthokonta,3BBEQ@33208|Metazoa	33208|Metazoa	U	ammonium transmembrane transporter activity	-	-	-	ko:K06580	-	-	-	-	ko00000,ko02000,ko04090	1.A.11.4	-	-	-
Pocillopora_acuta_KBHIv2___RNAseq.g25327.t1	42.7238	-2.23845	0.456765	-3.62	0.000294607	0.0373899	Krueppel-like factor 5 [Stylophora pistillata]	XP_022778864.1	121225.PHUM236000-PA	1.37e-06	55.8	KOG1721@1|root,KOG1721@2759|Eukaryota,3A3DW@33154|Opisthokonta,3BRQ6@33208|Metazoa,3E40E@33213|Bilateria,4201G@6656|Arthropoda,3SNB8@50557|Insecta	33208|Metazoa	S	Metal ion binding	Klf12	GO:0000122,GO:0000981,GO:0000982,GO:0001078,GO:0001227,GO:0003674,GO:0003676,GO:0003677,GO:0003700,GO:0005488,GO:0005575,GO:0005622,GO:0005623,GO:0005634,GO:0006355,GO:0006357,GO:0006629,GO:0006810,GO:0006897,GO:0006909,GO:0006915,GO:0008150,GO:0008152,GO:0008219,GO:0009889,GO:0009890,GO:0009892,GO:0009987,GO:0010468,GO:0010556,GO:0010558,GO:0010605,GO:0010629,GO:0012501,GO:0016192,GO:0019219,GO:…	-	ko:K09205,ko:K09206,ko:K09207,ko:K09212,ko:K15605	ko05202,map05202	-	-	-	ko00000,ko00001,ko03000	-	-	-	-
Pocillopora_acuta_KBHIv2___RNAseq.g12324.t1	18.8313	-2.26326	0.462506	-3.62871	0.000284838	0.0366739	ammonium transporter Rh type A-like [Stylophora pistillata]	XP_022795555.1	6669.EFX71084	1.35e-125	390	KOG3796@1|root,KOG3796@2759|Eukaryota,38DUR@33154|Opisthokonta,3BBEQ@33208|Metazoa,3CT14@33213|Bilateria,41VH5@6656|Arthropoda	33208|Metazoa	P	Belongs to the ammonium transporter (TC 2.A.49) family. Rh subfamily	RHCG	GO:0002262,GO:0002376,GO:0002520,GO:0003674,GO:0005215,GO:0005488,GO:0005515,GO:0005575,GO:0005622,GO:0005623,GO:0005737,GO:0005856,GO:0005886,GO:0005887,GO:0006810,GO:0006811,GO:0006812,GO:0006820,GO:0006855,GO:0006873,GO:0006885,GO:0007275,GO:0008092,GO:0008150,GO:0008324,GO:0008519,GO:0009888,GO:0009925,GO:0009987,GO:0012506,GO:0014731,GO:0015075,GO:0015238,GO:0015267,GO:0015669,GO:0015670,GO:…	-	ko:K06580	-	-	-	-	ko00000,ko02000,ko04090	1.A.11.4	-	-	-
Pocillopora_acuta_KBHIv2___RNAseq.g7248.t1	40.5392	-2.26381	0.384379	-4.36768	1.26e-05	0.00309891	thrombospondin-type laminin G domain and EAR repeat-containing protein-like [Pocillopora damicornis]	XP_027049612.1	7719.XP_002120261.3	4.89e-09	65.1	KOG3544@1|root,KOG3544@2759|Eukaryota,39561@33154|Opisthokonta,3BC3Q@33208|Metazoa,3CWAU@33213|Bilateria,48APU@7711|Chordata	33208|Metazoa	W	Thrombospondin-type laminin G domain and EAR	TSPEAR	GO:0003008,GO:0005575,GO:0005623,GO:0005886,GO:0005929,GO:0007600,GO:0007605,GO:0008150,GO:0009986,GO:0016020,GO:0031090,GO:0031253,GO:0032420,GO:0032421,GO:0032501,GO:0042995,GO:0043005,GO:0043226,GO:0043227,GO:0044422,GO:0044425,GO:0044441,GO:0044459,GO:0044463,GO:0044464,GO:0050877,GO:0050954,GO:0060170,GO:0071944,GO:0097458,GO:0098588,GO:0098590,GO:0098858,GO:0098862,GO:0120025,GO:0120038	-	-	-	-	-	-	-	-	-	-	-
Pocillopora_acuta_KBHIv2___TS.g1506.t1c	289.619	-2.28487	0.391967	-4.33687	1.45e-05	0.00342399	Collagen alpha-1(XVII) chain [Stylophora pistillata]	PFX20020.1	45351.EDO48897	1.7e-05	51.6	KOG3544@1|root,KOG3544@2759|Eukaryota	2759|Eukaryota	D	structural constituent of cuticle	-	-	-	-	-	-	-	-	-	-	-	-	-
Pocillopora_acuta_KBHIv2___RNAseq.g4590.t1	132.345	-2.29419	0.370332	-4.61538	3.92e-06	0.00116195	Collagen alpha-1(XIV) chain [Stylophora pistillata]	PFX32082.1	81824.XP_001747340.1	1.74e-36	159	KOG3544@1|root,KOG3544@2759|Eukaryota	2759|Eukaryota	D	structural constituent of cuticle	-	-	-	-	-	-	-	-	-	-	-	-	-
Pocillopora_acuta_KBHIv2___TS.g29407.t1	174.395	-2.2967	0.373343	-4.58487	4.54e-06	0.00130182	Collagen alpha-1(XIV) chain [Stylophora pistillata]	PFX32082.1	81824.XP_001747340.1	6.45e-37	161	KOG3544@1|root,KOG3544@2759|Eukaryota	2759|Eukaryota	D	structural constituent of cuticle	-	-	-	-	-	-	-	-	-	-	-	-	-
Pocillopora_acuta_KBHIv2___RNAseq.g13328.t1	140.561	-2.29867	0.363461	-4.71496	2.42e-06	0.000810463	uncharacterized protein LOC113671700 [Pocillopora damicornis]	XP_027043752.1	10224.XP_006817984.1	2.26e-17	89	KOG1217@1|root,KOG1217@2759|Eukaryota,38H1E@33154|Opisthokonta,3BCPX@33208|Metazoa,3CSEI@33213|Bilateria	33208|Metazoa	T	positive regulation of smoothened signaling pathway	SCUBE1	GO:0001501,GO:0001708,GO:0001756,GO:0002062,GO:0003002,GO:0003008,GO:0003013,GO:0003158,GO:0003413,GO:0003674,GO:0005488,GO:0005509,GO:0005515,GO:0005575,GO:0005576,GO:0005615,GO:0005622,GO:0005623,GO:0005737,GO:0005886,GO:0006950,GO:0006952,GO:0006954,GO:0007154,GO:0007165,GO:0007166,GO:0007224,GO:0007275,GO:0007389,GO:0007507,GO:0007512,GO:0007517,GO:0007596,GO:0007599,GO:0008015,GO:0008150,GO:…	-	-	-	-	-	-	-	-	-	-	-
Pocillopora_acuta_KBHIv2___RNAseq.g17939.t1	311.443	-2.32535	0.260849	-6.67201	2.52e-11	2.24e-08	E3 ubiquitin-protein ligase MYLIP-like [Pocillopora damicornis]	XP_027046252.1	45351.EDO41568	7.34e-182	520	28NMI@1|root,2QV76@2759|Eukaryota,38G93@33154|Opisthokonta,3B95T@33208|Metazoa	33208|Metazoa	O	myosin regulatory light chain interacting protein	MYLIP	GO:0000209,GO:0003674,GO:0003824,GO:0004842,GO:0005488,GO:0005515,GO:0005575,GO:0005622,GO:0005623,GO:0005737,GO:0005829,GO:0006464,GO:0006508,GO:0006511,GO:0006807,GO:0007275,GO:0007369,GO:0007399,GO:0008092,GO:0008150,GO:0008152,GO:0009056,GO:0009057,GO:0009653,GO:0009719,GO:0009790,GO:0009893,GO:0009894,GO:0009896,GO:0009966,GO:0009968,GO:0009987,GO:0010033,GO:0010243,GO:0010604,GO:0010646,GO:…	2.3.2.27	ko:K10637	ko04979,map04979	-	-	-	ko00000,ko00001,ko01000,ko04121,ko04131	-	-	-	-
Pocillopora_acuta_KBHIv2___RNAseq.g7976.t1	27.5326	-2.32807	0.421484	-4.13565	3.54e-05	0.0072286	uncharacterized protein LOC113667993 [Pocillopora damicornis]	XP_027039672.1	45351.EDO36422	4.63e-74	251	2BWDR@1|root,2S2D3@2759|Eukaryota,39TTQ@33154|Opisthokonta,3BS46@33208|Metazoa	33208|Metazoa	S	Domain of unknown function (DUF4470)	-	-	-	-	-	-	-	-	-	-	-	-	-
Pocillopora_acuta_KBHIv2___RNAseq.g4304.t1	45.0968	-2.33242	0.451041	-3.87427	0.000106943	0.0167182	trypsin-like [Pocillopora damicornis]	XP_027042918.1	45351.EDO49104	2.64e-90	277	COG5640@1|root,2S180@2759|Eukaryota,39Q21@33154|Opisthokonta,3CQYB@33208|Metazoa	45351.EDO49104|-	O	Belongs to the peptidase S1 family	-	-	-	-	-	-	-	-	-	-	-	-	-
Pocillopora_acuta_KBHIv2___RNAseq.g20585.t1	38.479	-2.37822	0.469631	-3.81844	0.0001343	0.0205711	hypothetical protein pdam_00011301 [Pocillopora damicornis]	RMX43892.1
Pocillopora_acuta_KBHIv2___TS.g17424.t1	111.751	-2.39484	0.385596	-4.69372	2.68e-06	0.000851225	uncharacterized protein LOC113685017 [Pocillopora damicornis]	XP_027058265.1
Pocillopora_acuta_KBHIv2___RNAseq.g131.t1	66.974	-2.41493	0.462331	-3.95813	7.55e-05	0.013557	collagen alpha-1(I) chain-like [Orbicella faveolata]	XP_020620954.1
Pocillopora_acuta_KBHIv2___RNAseq.g3947.t1	100.108	-2.43631	0.50489	-3.66683	0.000245577	0.0325627	uncharacterized protein LOC113673408 [Pocillopora damicornis]	XP_027045601.1
Pocillopora_acuta_KBHIv2___RNAseq.g15280.t1	65.2496	-2.46737	0.485591	-3.87653	0.000105957	0.0167182	anion exchange protein 2-like [Stylophora pistillata]	XP_022788307.1	45351.EDO45844	0	1055	KOG1172@1|root,KOG1172@2759|Eukaryota,38BCI@33154|Opisthokonta,3BA46@33208|Metazoa	33208|Metazoa	P	sodium:bicarbonate symporter activity	SLC4A3	GO:0000003,GO:0003674,GO:0005215,GO:0005452,GO:0005488,GO:0005515,GO:0005575,GO:0005623,GO:0005886,GO:0005887,GO:0006810,GO:0006811,GO:0006812,GO:0006814,GO:0006820,GO:0006821,GO:0006873,GO:0006885,GO:0007275,GO:0007276,GO:0007283,GO:0008150,GO:0008324,GO:0008509,GO:0008510,GO:0008514,GO:0009987,GO:0015075,GO:0015077,GO:0015081,GO:0015103,GO:0015106,GO:0015108,GO:0015291,GO:0015293,GO:0015294,GO:…	-	ko:K13855,ko:K13856	ko04970,ko04971,ko04972,ko04976,map04970,map04971,map04972,map04976	-	-	-	ko00000,ko00001,ko02000	2.A.31.1,2.A.31.1.2	-	-	-
Pocillopora_acuta_KBHIv2___TS.g29741.t1	22.4211	-2.4727	0.469878	-4.01751	5.88e-05	0.0112372	proton myo-inositol cotransporter-like [Orbicella faveolata]	XP_020600565.1	45351.EDO46902	1.23e-215	616	KOG0254@1|root,KOG0254@2759|Eukaryota,38C63@33154|Opisthokonta,3BBIC@33208|Metazoa	33208|Metazoa	U	Belongs to the major facilitator superfamily. Sugar transporter (TC 2.A.1.1) family	-	-	-	ko:K08150	-	-	-	-	ko00000,ko02000	2.A.1.1.25,2.A.1.1.62,2.A.1.1.63,2.A.1.1.66,2.A.1.8	-	-	-
Pocillopora_acuta_KBHIv2___RNAseq.g2272.t1	696.645	-2.49244	0.254912	-7.4829	7.27e-14	1.08e-10	putative ammonium transporter 1 isoform X1 [Pocillopora damicornis]	XP_027047250.1	45351.EDO33264	1.73e-213	605	COG0004@1|root,KOG0682@2759|Eukaryota,38CNU@33154|Opisthokonta,3BKZB@33208|Metazoa	33208|Metazoa	P	ammonium transmembrane transporter activity	amt-1	-	-	ko:K03320	-	-	-	-	ko00000,ko02000	1.A.11	-	-	-
Pocillopora_acuta_KBHIv2___RNAseq.g18977.t1	35.1382	-2.51459	0.448024	-4.30697	1.66e-05	0.00381912	galectin [Pocillopora damicornis]	AMZ03553.1	6087.XP_002157192.2	3.79e-25	109	KOG4729@1|root,KOG4729@2759|Eukaryota,3A131@33154|Opisthokonta,3BQ3T@33208|Metazoa	33208|Metazoa	O	Galactose binding lectin domain	-	-	-	-	-	-	-	-	-	-	-	-	-
Pocillopora_acuta_KBHIv2___RNAseq.g4734.t1	53.5186	-2.52466	0.31275	-6.20208	5.57e-10	4.3e-07	uncharacterized protein LOC113675032 [Pocillopora damicornis]	XP_027047344.1
Pocillopora_acuta_KBHIv2___RNAseq.g23689.t2	69.4483	-2.53064	0.27054	-7.19181	6.39e-13	8.74e-10	Collagen alpha-4(IV) chain [Stylophora pistillata]pistillata]	PFX34027.1	45351.EDO46106	2.99e-38	143	28MSH@1|root,2QUAV@2759|Eukaryota,39V6A@33154|Opisthokonta,3BF3T@33208|Metazoa	33208|Metazoa	S	death receptor agonist activity	-	GO:0000165,GO:0001709,GO:0002376,GO:0003674,GO:0005102,GO:0005126,GO:0005164,GO:0005488,GO:0005515,GO:0005575,GO:0005576,GO:0005615,GO:0005623,GO:0005886,GO:0005887,GO:0006464,GO:0006468,GO:0006582,GO:0006725,GO:0006793,GO:0006796,GO:0006807,GO:0006810,GO:0006897,GO:0006909,GO:0006911,GO:0006915,GO:0006950,GO:0006952,GO:0006955,GO:0007154,GO:0007165,GO:0007166,GO:0007254,GO:0007275,GO:0007399,GO:…	-	ko:K05475,ko:K16678	ko04013,ko04060,ko04214,ko04391,ko04672,ko05323,map04013,map04060,map04214,map04391,map04672,map05323	-	-	-	ko00000,ko00001,ko03019,ko04052,ko04090	-	-	-	-
Pocillopora_acuta_KBHIv2___RNAseq.g30878.t2a	84.9122	-2.73272	0.411366	-5.22104	1.78e-07	8.54e-05	E3 ubiquitin-protein ligase MARCH3-like [Pocillopora damicornis]	XP_027053361.1	45351.EDO41497	3.44e-69	223	COG5183@1|root,KOG1609@2759|Eukaryota,3A8BQ@33154|Opisthokonta,3BVC9@33208|Metazoa	33208|Metazoa	A	protein polyubiquitination	-	GO:0000209,GO:0003674,GO:0003824,GO:0004842,GO:0006464,GO:0006807,GO:0008150,GO:0008152,GO:0009987,GO:0016567,GO:0016740,GO:0019538,GO:0019787,GO:0032446,GO:0036211,GO:0043170,GO:0043412,GO:0044237,GO:0044238,GO:0044260,GO:0044267,GO:0070647,GO:0071704,GO:0140096,GO:1901564	2.3.2.27	ko:K10656	-	-	-	-	ko00000,ko01000,ko04121	-	-	-	-
Pocillopora_acuta_KBHIv2___RNAseq.g26566.t1	56.5131	-2.76426	0.463431	-4.70253	2.57e-06	0.000845485	uncharacterized protein LOC113678250 isoform X2 [Pocillopora damicornis]	XP_027050929.1	45351.EDO31515	5.65e-05	54.7	KOG1217@1|root,KOG1217@2759|Eukaryota	2759|Eukaryota	O	calcium ion binding	-	-	-	-	-	-	-	-	-	-	-	-	-
Pocillopora_acuta_KBHIv2___RNAseq.g18660.t1	54.5714	-2.77399	0.468142	-4.676	2.93e-06	0.000896146	coadhesin-like [Pocillopora damicornis]	XP_027059427.1	45351.EDO40760	2.63e-37	154	KOG4475@1|root,KOG4475@2759|Eukaryota	2759|Eukaryota	U	coreceptor activity involved in Wnt signaling pathway, planar cell polarity pathway	C9	-	-	ko:K04000	ko04610,ko05020,ko05146,ko05322,map04610,map05020,map05146,map05322	-	-	-	ko00000,ko00001	-	-	-	-
Pocillopora_acuta_KBHIv2___RNAseq.g6681.t1	50.5334	-2.82981	0.573275	-3.91583	9.01e-05	0.0152839	uncharacterized protein LOC113679941 [Pocillopora damicornis]	XP_027052726.1
Pocillopora_acuta_KBHIv2___RNAseq.g4487.t1	14.3922	-2.84476	0.601149	-3.75913	0.000170507	0.0250208	proton myo-inositol cotransporter-like [Pocillopora damicornis]	XP_027059365.1	45351.EDO46902	1.43e-200	577	KOG0254@1|root,KOG0254@2759|Eukaryota,38C63@33154|Opisthokonta,3BBIC@33208|Metazoa	33208|Metazoa	U	Belongs to the major facilitator superfamily. Sugar transporter (TC 2.A.1.1) family	-	-	-	ko:K08150	-	-	-	-	ko00000,ko02000	2.A.1.1.25,2.A.1.1.62,2.A.1.1.63,2.A.1.1.66,2.A.1.8	-	-	-
Pocillopora_acuta_KBHIv2___RNAseq.g13105.t1	94.6196	-2.85041	0.483216	-4.68826	2.76e-06	0.000858905	hypothetical protein AWC38_SpisGene8019 [Stylophora pistillata]	PFX27251.1
Pocillopora_acuta_KBHIv2___RNAseq.g13104.t1	65.391	-2.8668	0.53482	-4.26655	1.99e-05	0.00452224	hypothetical protein AWC38_SpisGene8019 [Stylophora pistillata]	PFX27251.1
Pocillopora_acuta_KBHIv2___RNAseq.g20533.t1	30.7338	-2.86749	0.512762	-4.45143	8.53e-06	0.00233173	F-box only protein 43-like [Pocillopora damicornis]	XP_027038424.1	7955.ENSDARP00000091983	9.04e-13	77	28JDS@1|root,2QRSQ@2759|Eukaryota,39SHV@33154|Opisthokonta,3BHJV@33208|Metazoa,3D135@33213|Bilateria,47ZNH@7711|Chordata,4945B@7742|Vertebrata,49WU0@7898|Actinopterygii	33208|Metazoa	S	F-box protein 43	FBXO43	GO:0000082,GO:0000151,GO:0000278,GO:0002009,GO:0002165,GO:0005575,GO:0005622,GO:0005623,GO:0005634,GO:0006508,GO:0006511,GO:0006807,GO:0007049,GO:0007088,GO:0007275,GO:0007346,GO:0007444,GO:0007455,GO:0007552,GO:0007560,GO:0008150,GO:0008152,GO:0009056,GO:0009057,GO:0009653,GO:0009791,GO:0009886,GO:0009887,GO:0009888,GO:0009892,GO:0009894,GO:0009895,GO:0009987,GO:0010498,GO:0010564,GO:0010605,GO:…	-	ko:K10292,ko:K10318	ko04114,map04114	-	-	-	ko00000,ko00001,ko03036,ko04121	-	-	-	-
Pocillopora_acuta_KBHIv2___RNAseq.g3983.t1	337.293	-2.88077	0.37232	-6.16623	6.99e-10	5.18e-07	proline-rich extensin-like protein EPR1 [Orbicella faveolata]	XP_020614779.1	10224.XP_006813569.1	5.1e-11	76.3	KOG4297@1|root,KOG4297@2759|Eukaryota,38GR9@33154|Opisthokonta,3BBE1@33208|Metazoa,3CTZ0@33213|Bilateria	33208|Metazoa	TV	carbohydrate binding	-	-	-	ko:K06560	ko04145,ko05152,map04145,map05152	-	-	-	ko00000,ko00001,ko04090,ko04091,ko04131	-	-	-	-
Pocillopora_acuta_KBHIv2___TS.g31700.t1a	62.6549	-3.39054	0.635473	-4.41494	1.01e-05	0.00267946	DnaJ-like subfamily C member 5B [Stylophora pistillata]	PFX33895.1	45351.EDO36349	5.48e-39	166	COG2214@1|root,KOG0691@2759|Eukaryota	2759|Eukaryota	O	toxin transport	-	-	-	ko:K09537	-	-	-	-	ko00000,ko03110	-	-	-	-
Pocillopora_acuta_KBHIv2___RNAseq.g2270.t1	75.3046	-3.42423	0.336812	-8.42982	3.46e-17	6.83e-14	putative ammonium transporter 1 [Pocillopora damicornis]	XP_027047253.1	45351.EDO33264	2.7e-211	601	COG0004@1|root,KOG0682@2759|Eukaryota,38CNU@33154|Opisthokonta,3BKZB@33208|Metazoa	33208|Metazoa	P	ammonium transmembrane transporter activity	amt-1	-	-	ko:K03320	-	-	-	-	ko00000,ko02000	1.A.11	-	-	-
Pocillopora_acuta_KBHIv2___TS.g20944.t1	40.0123	-3.45749	0.754209	-3.80867	0.000139717	0.0210381	minichromosome maintenance domain-containing protein 2-like [Pocillopora damicornis]	XP_027043854.1	7739.XP_002589555.1	6.31e-97	325	COG1241@1|root,KOG0480@2759|Eukaryota,397QG@33154|Opisthokonta,3BJ8D@33208|Metazoa,3CYZJ@33213|Bilateria,47ZTE@7711|Chordata	33208|Metazoa	L	late meiotic recombination nodule assembly	MCMDC2	GO:0000003,GO:0000280,GO:0000707,GO:0000724,GO:0000725,GO:0000730,GO:0003006,GO:0006139,GO:0006259,GO:0006281,GO:0006302,GO:0006310,GO:0006725,GO:0006807,GO:0006950,GO:0006974,GO:0006996,GO:0007049,GO:0007059,GO:0007127,GO:0007129,GO:0007130,GO:0007131,GO:0007146,GO:0007276,GO:0007281,GO:0007283,GO:0007292,GO:0008150,GO:0008152,GO:0009987,GO:0016043,GO:0019953,GO:0022402,GO:0022412,GO:0022414,GO:…	-	-	-	-	-	-	-	-	-	-	-
Pocillopora_acuta_KBHIv2___RNAseq.g10017.t1	17.8225	-3.82801	0.705451	-4.59713	4.28e-06	0.00124768	TNF receptor-associated factor 6-like [Acropora millepora]	XP_044184774.1	5911.EAR95812	3.63e-20	100	KOG0297@1|root,KOG0297@2759|Eukaryota	2759|Eukaryota	S	TNF receptor-associated factor	-	-	-	-	-	-	-	-	-	-	-	-	-
Pocillopora_acuta_KBHIv2___RNAseq.g3607.t1	2771.79	-4.20771	0.192981	-18.7725	1.27e-78	2.25e-74	solute carrier family 26 member 10-like [Pocillopora damicornis]	XP_027046676.1	45351.EDO49691	7.12e-228	661	COG0659@1|root,KOG0236@2759|Eukaryota,38EAT@33154|Opisthokonta,3BAAN@33208|Metazoa	33208|Metazoa	P	secondary active sulfate transmembrane transporter activity	-	GO:0003674,GO:0005215,GO:0005216,GO:0005253,GO:0005254,GO:0005310,GO:0005342,GO:0005452,GO:0005575,GO:0005623,GO:0005886,GO:0005887,GO:0006810,GO:0006811,GO:0006812,GO:0006816,GO:0006820,GO:0006821,GO:0006835,GO:0006855,GO:0006873,GO:0006885,GO:0008028,GO:0008150,GO:0008272,GO:0008324,GO:0008509,GO:0008514,GO:0009987,GO:0015075,GO:0015085,GO:0015103,GO:0015106,GO:0015108,GO:0015116,GO:0015238,GO:…	-	ko:K14453	-	-	-	-	ko00000,ko02000	2.A.53.2	-	-	-
Pocillopora_acuta_KBHIv2___RNAseq.g2273.t1	642.639	-4.58636	0.336368	-11.8959	1.24e-32	1.1e-28	putative ammonium transporter 1 isoform X2 [Stylophora pistillata]	XP_022793817.1	45351.EDO33264	5.13e-213	604	COG0004@1|root,KOG0682@2759|Eukaryota,38CNU@33154|Opisthokonta,3BKZB@33208|Metazoa	33208|Metazoa	P	ammonium transmembrane transporter activity	amt-1	-	-	ko:K03320	-	-	-	-	ko00000,ko02000	1.A.11	-	-	-

## Sheet: Table_S10
Table S10. Table of Kruskal-Wallis rank sum test results for P. acuta to test for significance of Spearman Correlation Coefficients as presented in Table S3, including only principal components 5 (PC5) and 6 (PC6), timepoint, genotype, and combined genotype_treatment.
Principle component	Sample attribute2	chi-squared	Degrees of freedom	p-value	Sig
PC5	Genotype	3.4481	2	0.1783
	Timepoint	50.883	9	7.345e-08	***
	Gentype_Timepoint	68.939	28	2.615e-05	***
PC6	Genotype	0.21897	2	0.8963
	Timepoint	24.141	9	0.004085	**
	Gentype_Timepoint	43.97	28	0.02797	*

[truncated: 2 more sheets: Table_S11, Sheet2]
